# Supplementary material for: Condition-specific genetic interaction maps reveal crosstalk between the cAMP/PKA and the HOG MAPK pathways in the activation of the general stress response
Source: Mol Syst Biol. 2015 Oct 7;11(10):829. doi: 10.15252/msb.20156451 (PMC4631200; doi:10.15252/msb.20156451)
Supplement: Supplementary file 2 — Table EV1 [file msb0011-0829-sd2.xlsx]

## Sheet: Mutant strains
Gene	Name	Why?	Biogrid	In single knockout	In DKO library	DaMP	Query	Localization	SGD Description	References/ Remarks
ATP10	YLR393W	Interactions with MSN	Negative genetic	V	V			V	Assembly factor for the F0 sector of mitochondrial F1F0 ATP synthase; mitochondrial inner membrane protein; interacts genetically with ATP6
ATX2	YOR079C	Interactions with MSN	Negative genetic	X	X			X	Golgi membrane protein involved in manganese homeostasis; overproduction suppresses the sod1 (copper, zinc superoxide dismutase) null mutation
BCY1	YIL030C	cAMP/PKA pathway		X	V			V	Regulatory subunit of the cyclic AMP-dependent protein kinase (PKA), a component of a signaling pathway that controls a variety of cellular processes, including metabolism, cell cycle, stress response, stationary phase, and sporulation
BDF2	YDL070W	Transcription initiation		X	X			X	Protein involved in transcription initiation at TATA-containing promoters; associates with the basal transcription factor TFIID; contains two bromodomains; corresponds to the C-terminal region of mammalian TAF1; redundant with Bdf1p
BMH1	YER177W	Stress response		X	X			X	14-3-3 protein, major isoform; controls proteome at post-transcriptional level, binds proteins and DNA, involved in regulation of many processes including exocytosis, vesicle transport, Ras/MAPK signaling, and rapamycin-sensitive signaling	Wang, C., Skinner, C., Easlon, E., & Lin, S.-J. (2009). Deleting the 14-3-3 protein Bmh1 extends life span in Saccharomyces cerevisiae by increasing stress response. Genetics, 183(4), 1373–84. doi:10.1534/genetics.109.107797
BMH2	YDR099W	TOR pathway		V	V		V	V	14-3-3 protein, minor isoform; controls proteome at post-transcriptional level, binds proteins and DNA, involved in regulation of many processes including exocytosis, vesicle transport, Ras/MAPK signaling, and rapamycin-sensitive signaling
CDC25	YLR310C	cAMP/PKA pathway	Phenotypic suppression	X	X	V		X	Membrane bound guanine nucleotide exchange factor (GEF or GDP-release factor); indirectly regulates adenylate cyclase through activation of Ras1p and Ras2p by stimulating the exchange of GDP for GTP; required for progression through G1
CRZ1	YNL027W	Interactions with MSN	Negative genetic	X	X			X	Transcription factor that activates transcription of genes involved in stress response; nuclear localization is positively regulated by calcineurin-mediated dephosphorylation
CYR1	YJL005W	cAMP/PKA pathway	Synthetic rescue	V	V	V		V	Adenylate cyclase, required for cAMP production and cAMP-dependent protein kinase signaling; the cAMP pathway controls a variety of cellular processes, including metabolism, cell cycle, stress response, stationary phase, and sporulation
DMA2	YNL116W	Interactions with MSN	Negative genetic	V	V			V	Ubiquitin-protein ligase (E3); controls septin dynamics and spindle position checkpoint (SPOC) with ligase Dma1p by regulating recruitment of Elm1p to bud neck; regulates levels of eIF2 subunit Gcd11p, as well as abundance, localization, and ubiquitination of Cdk inhibitory kinase Swe1p; ortholog of human RNF8, similar to human Chfr; contains FHA and RING finger domains; DMA2 has a paralog, DMA1,…
EAF7	YNL136W	Interactions with MSN	Affinity capture western	V	V		V	V	Subunit of the NuA4 histone acetyltransferase complex, which acetylates the N-terminal tails of histones H4 and H2A
ELP4	YPL101W	Positive control		V	V			V	Subunit of hexameric RecA-like ATPase Elp456 Elongator subcomplex; which is required for modification of wobble nucleosides in tRNA; required for Elongator structural integrity	Elongation
ELP6	YMR312W	Positive control		V	V			V	Subunit of hexameric RecA-like ATPase Elp456 Elongator subcomplex; which is required for modification of wobble nucleosides in tRNA; required for Elongator structural integrity	Elongation
ERM6	YJR054W	Interactions with MSN	Many	V	V			V	Potassium transporter that mediates K+ influx; activates high-affinity Ca2+ influx system (HACS) during mating pheromone response; expression up-regulated in response to alpha factor; localized to sites of polarized growth; member of a fungal-specific gene family; potential Cdc28p substrate; KCH1 has a paralog, PRM6, that arose from the whole genome duplication
GAL1	YBR020W	Negative control		X	X			X	Galactokinase, phosphorylates alpha-D-galactose to alpha-D-galactose-1-phosphate in the first step of galactose catabolism; expression regulated by Gal4p	Repressed in our growth conditions
GAL11	YOL051W	Interactions with MSN	Reconstituted complex	V	V		V	X	Subunit of the RNA polymerase II mediator complex; associates with core polymerase subunits to form the RNA polymerase II holoenzyme; affects transcription by acting as target of activators and repressors; forms part of the tail domain of mediator
GCN4	YEL009C	Stress response		V	V			V	Basic leucine zipper (bZIP) transcriptional activator of amino acid biosynthetic genes in response to amino acid starvation; expression is tightly regulated at both the transcriptional and translational levels
GCN5	YGR252W	Chromatin remodelling		V	V			V	Acetyltransferase, modifies N-terminal lysines on histones H2B and H3; acetylates Rsc4p, a subunit of the RSC chromatin-remodeling complex, altering replication stress tolerance; catalytic subunit of the ADA and SAGA histone acetyltransferase complexes; founding member of the Gcn5p-related N-acetyltransferase superfamily; mutant displays reduced transcription elongation in the G-less-based run-on…
GIS1	YDR096W	Interactions with MSN	Synthetic growth defect	V	V		V	V	Histone demethylase and transcription factor; regulates genes during nutrient limitation; activity modulated by proteasome-mediated proteolysis; has JmjC and JmjN domain in N-terminus that interact, promoting stability and proper transcriptional activity; contains two transactivating domains downstream of Jmj domains and a C-terminal DNA binding domain; relocalizes to the cytosol in response to h…
GPA2	YER020W	cAMP/PKA pathway		V	V		V	V	Nucleotide binding alpha subunit of the heterotrimeric G protein that interacts with the receptor Gpr1p, has signaling role in response to nutrients; green fluorescent protein (GFP)-fusion protein localizes to the cell periphery
GPR1	YDL035C	cAMP/PKA pathway		X	X			X	Plasma membrane G protein coupled receptor (GPCR) that interacts with the heterotrimeric G protein alpha subunit, Gpa2p, and with Plc1p; sensor that integrates nutritional signals with the modulation of cell fate via PKA and cAMP synthesis
HAP3	YBL021C	Interactions with MSN	Negative genetic	V	V			V	Subunit of the heme-activated, glucose-repressed Hap2p/3p/4p/5p CCAAT-binding complex, a transcriptional activator and global regulator of respiratory gene expression; contains sequences contributing to both complex assembly and DNA binding
HDA3	YPR179C	Chromatin remodelling		X	X			X	Subunit of a possibly tetrameric trichostatin A-sensitive class II histone deacetylase complex that contains an Hda1p homodimer and an Hda2p-Hda3p heterodimer; required for the activity of the complex; has similarity to Hda2p
HIS3	YOR202W	Negative control		X	X			X	Imidazoleglycerol-phosphate dehydratase, catalyzes the sixth step in histidine biosynthesis; mutations cause histidine auxotrophy and sensitivity to Cu, Co, and Ni salts; transcription is regulated by general amino acid control via Gcn4p	Inactive gene
HOG1	YLR113W	HOG pathway	Biochemical activity	V	V		V	V	Mitogen-activated protein kinase involved in osmoregulation; acts via three independent osmosensors; mitophagy-specific regulator; mediates the recruitment and activation of RNA Pol II at Hot1p-dependent promoters; localization regulated by Ptp2p and Ptp3p
HOT1	YMR172W	HOG pathway	Two-hybrid	X	X			X	Transcription factor required for the transient induction of glycerol biosynthetic genes GPD1 and GPP2 in response to high osmolarity; targets Hog1p to osmostress responsive promoters; has similarity to Msn1p and Gcr1p
HSP104	YLL026W	Stress response		V	V			V	Heat shock protein that cooperates with Ydj1p (Hsp40) and Ssa1p (Hsp70) to refold and reactivate previously denatured, aggregated proteins; responsive to stresses including: heat, ethanol, and sodium arsenite; involved in [PSI+] propagation
IRA2	YOL081W	cAMP/PKA pathway		V	V			V	GTPase-activating protein that negatively regulates RAS by converting it from the GTP- to the GDP-bound inactive form, required for reducing cAMP levels under nutrient limiting conditions, has similarity to Ira1p and human neurofibromin
KAP123	YER110C	MSN2 nuclear importer		V	V			V	Karyopherin beta, mediates nuclear import of ribosomal proteins prior to assembly into ribosomes and import of histones H3 and H4; localizes to the nuclear pore, nucleus, and cytoplasm; exhibits genetic interactions with RAI1
KCS1	YDR017C	Interactions with MSN	Negative genetic	X	X			X	Inositol hexakisphosphate (IP6) and inositol heptakisphosphate (IP7) kinase; generation of high energy inositol pyrophosphates by Kcs1p is required for many processes such as vacuolar biogenesis, stress response and telomere maintenance
KDX1	YKL161C	Signalling		X	X			X	Protein kinase implicated in the Slt2p mitogen-activated (MAP) kinase signaling pathway; interacts with numerous components in the mating pheromone and CWI MAPK pathways; associates with Rlm1p
MCK1	YNL307C	Interactions with MSN	Dosage rescue	V	V		V	V	Dual-specificity ser/thr and tyrosine protein kinase; roles in chromosome segregation, meiotic entry, genome stability, phosphorylation-dependent protein degradation (Rcn1p and Cdc6p), inhibition of protein kinase A, transcriptional regulation, inhibition of RNA pol III, calcium stress and inhibition of Clb2p-Cdc28p after nuclear division; MCK1 has a paralog, YGK3, that arose from the whole genom…
MDM12	YOL009C	Interactions with MSN	Negative genetic	V	V			V	Mitochondrial outer membrane protein, ERMES complex subunit; required for transmission of mitochondria to daughter cells; required for mitophagy; may influence import and assembly of outer membrane beta-barrel proteins; ERMES complex is often co-localized with peroxisomes and with concentrated areas of pyruvate dehydrogenase
MED7	YOL135C	Chromatin remodelling		V	V	V		V	Subunit of the RNA polymerase II mediator complex; associates with core polymerase subunits to form the RNA polymerase II holoenzyme; essential for transcriptional regulation
MEP1	YGR121C	TOR pathway		X	X			X	Ammonium permease; belongs to a ubiquitous family of cytoplasmic membrane proteins that transport only ammonium (NH4+); expression is under the nitrogen catabolite repression regulation
MET15	YLR303W	Negative control		X	X			X	Methionine and cysteine synthase (O-acetyl homoserine-O-acetyl serine sulfhydrylase), required for sulfur amino acid synthesis	Inactive gene
MIG1	YGL035C	Glucose		V	V			V	Transcription factor involved in glucose repression; sequence specific DNA binding protein containing two Cys2His2 zinc finger motifs; regulated by the SNF1 kinase and the GLC7 phosphatase
MKS1	YNL076W	Signalling		V	V			V	Pleiotropic negative transcriptional regulator involved in Ras-CAMP and lysine biosynthetic pathways and nitrogen regulation; involved in retrograde (RTG) mitochondria-to-nucleus signaling
MRK1	YDL079C	GSK3 homologs		V	V			V	Glycogen synthase kinase 3 (GSK-3) homolog; one of four GSK-3 homologs in S. cerevisiae that function to activate Msn2p-dependent transcription of stress responsive genes and that function in protein degradation
MSC1	YML128C	Interactions with MSN	Negative genetic	V	V		V	V	Protein of unknown function; mutant is defective in directing meiotic recombination events to homologous chromatids; the authentic, non-tagged protein is detected in highly purified mitochondria and is phosphorylated
MSN2	YMR037C			V	V		V	X	Transcriptional activator related to Msn4p; activated in stress conditions, which results in translocation from the cytoplasm to the nucleus; binds DNA at stress response elements of responsive genes, inducing gene expression
MSN4	YKL062W			V	V		V	V	Transcriptional activator related to Msn2p; activated in stress conditions, which results in translocation from the cytoplasm to the nucleus; binds DNA at stress response elements of responsive genes, inducing gene expression
MSN5	YDR335W	MSN2 nuclear exporter	Phenotypic enhancement	V	V		V	V	Karyopherin involved in nuclear import and export of proteins, including import of replication protein A and export of Swi6p, Far1p, and Pho4p; required for re-export of mature tRNAs after their retrograde import from the cytoplasm
MTL1	YGR023W	Interactions with MSN	Phenotypic suppression ; Dosage rescue	V	V			V	Putative plasma membrane sensor, involved in cell integrity signaling and stress response during glucose starvation and oxidative stress; has structural and functional similarity to Mid2p
NGR1	YBR212W	TOR pathway		V	V			V	RNA binding protein that negatively regulates growth rate; interacts with the 3' UTR of the mitochondrial porin (POR1) mRNA and enhances its degradation; overexpression impairs mitochondrial function; interacts with Dhh1p to mediate POR1 mRNA decay; expressed in stationary phase
PAC10	YGR078C	Positive control		X	X			X	Part of the heteromeric co-chaperone GimC/prefoldin complex, which promotes efficient protein folding	Tubulin
PBS2	YJL128C	HOG pathway		V	V			V	MAP kinase kinase of the HOG signaling pathway; activated under severe osmotic stress; mitophagy-specific regulator; plays a role in regulating Ty1 transposition
PDE1	YGL248W	cAMP/PKA pathway		V	V			V	Low-affinity cyclic AMP phosphodiesterase, controls glucose and intracellular acidification-induced cAMP signaling, target of the cAMP-protein kinase A (PKA) pathway; glucose induces transcription and inhibits translation
PDE2	YOR360C	cAMP/PKA pathway		V	V			V	High-affinity cyclic AMP phosphodiesterase, component of the cAMP-dependent protein kinase signaling system, protects the cell from extracellular cAMP, contains readthrough motif surrounding termination codon
PPG1	YNR032W	Interactions with MSN	Negative genetic	V	V			V	Putative serine/threonine protein phosphatase of the type 2A-like phosphatase family, required for glycogen accumulation; interacts with Tap42p, which binds to and regulates other protein phosphatases
PSR1	YLL010C	cAMP/PKA pathway		V	V		V	V	Plasma membrane associated protein phosphatase involved in the general stress response; required along with binding partner Whi2p for full activation of STRE-mediated gene expression, possibly through dephosphorylation of Msn2p
PSR2	YLR019W	cAMP/PKA pathway		V	V		V	V	Functionally redundant Psr1p homolog, a plasma membrane phosphatase involved in the general stress response; required with Psr1p and Whi2p for full activation of STRE-mediated gene expression, possibly through dephosphorylation of Msn2p
PTC1	YDL006W	HOG pathway		X	V			X	Type 2C protein phosphatase (PP2C); dephosphorylates Hog1p, inactivating osmosensing MAPK cascade; involved in Fus3p activation during pheromone response; deletion affects precursor tRNA splicing, mitochondrial inheritance, and sporulation
RAD24	YER173W	Positive control		V	V			V	Checkpoint protein, involved in the activation of the DNA damage and meiotic pachytene checkpoints; subunit of a clamp loader that loads Rad17p-Mec3p-Ddc1p onto DNA; homolog of human and S. pombe Rad17 protein	DNA damage repair
RAS1	YOR101W	cAMP/PKA pathway		V	V			V	GTPase involved in G-protein signaling in the adenylate cyclase activating pathway, plays a role in cell proliferation; localized to the plasma membrane; homolog of mammalian RAS proto-oncogenes
RAS2	YNL098C	cAMP/PKA pathway	Many	V	V		V	V	GTP-binding protein that regulates the nitrogen starvation response, sporulation, and filamentous growth; farnesylation and palmitoylation required for activity and localization to plasma membrane; homolog of mammalian Ras proto-oncogenes
RCK2	YLR248W	Interactions with MSN	Positive genetic	V	V			V	Protein kinase involved in the response to oxidative and osmotic stress; identified as suppressor of S. pombe cell cycle checkpoint mutations; similar to CaM (calmodulin) kinases
REG1	YDR028C	Glucose		V	V			V	Regulatory subunit of type 1 protein phosphatase Glc7p, involved in negative regulation of glucose-repressible genes
RGS2	YOR107W	cAMP/PKA pathway		V	V			V	Negative regulator of glucose-induced cAMP signaling; directly activates the GTPase activity of the heterotrimeric G protein alpha subunit Gpa2p
RIM11	YMR139W	GSK3 homologs	Dosage rescue	X	V		V	X	Protein kinase required for signal transduction during entry into meiosis; promotes the formation of the Ime1p-Ume6p complex by phosphorylating Ime1p and Ume6p; shares similarity with mammalian glycogen synthase kinase 3-beta
RIM15	YFL033C	Interactions with MSN	Many	V	V		V	V	Glucose-repressible protein kinase involved in signal transduction during cell proliferation in response to nutrients, specifically the establishment of stationary phase; identified as a regulator of IME2; substrate of Pho80p-Pho85p kinase
RLM1	YPL089C	Signalling		V	V			V	MADS-box transcription factor, component of the protein kinase C-mediated MAP kinase pathway involved in the maintenance of cell integrity; phosphorylated and activated by the MAP-kinase Slt2p
RPI1	YIL119C	Interactions with MSN	Negative genetic	V	V			V	Transcription factor, allelic differences between S288C and Sigma1278b; mediates fermentation stress tolerance by modulating cell wall integrity; overexpression suppresses heat shock sensitivity of wild-type RAS2 overexpression and also suppresses cell lysis defect of mpk1 mutation; allele from S288c can confer fMAPK pathway independent transcription of FLO11; S288C and Sigma1278b alleles differ …
RPN10	YHR200W	Positive control		X	X			X	Non-ATPase base subunit of the 19S regulatory particle (RP) of the 26S proteasome; N-terminus plays a role in maintaining the structural integrity of the RP; binds selectively to polyubiquitin chains; homolog of the mammalian S5a protein	Proteasome
RTG2	YGL252C	Signalling		V	V			V	Sensor of mitochondrial dysfunction; regulates the subcellular location of Rtg1p and Rtg3p, transcriptional activators of the retrograde (RTG) and TOR pathways; Rtg2p is inhibited by the phosphorylated form of Mks1p
SCH9	YHR205W	TOR pathway	Phenotypic suppression	V	V		V	V	AGC family protein kinase; functional ortholog of mammalian S6 kinase; phosphorylated by Tor1p and required for TORC1-mediated regulation of ribosome biogenesis, translation initiation, and entry into G0 phase; involved in transactivation of osmostress-responsive genes; regulates G1 progression, cAPK activity and nitrogen activation of the FGM pathway; integrates nutrient signals and stress signa…
SDS3	YIL084C	Chromatin remodelling		V	V			V	Component of the Rpd3p/Sin3p deacetylase complex required for its structural integrity and catalytic activity, involved in transcriptional silencing and required for sporulation; cells defective in SDS3 display pleiotropic phenotypes
SIP4	YJL089W	Glucose		X	X			X	C6 zinc cluster transcriptional activator that binds to the carbon source-responsive element (CSRE) of gluconeogenic genes; involved in the positive regulation of gluconeogenesis; regulated by Snf1p protein kinase; localized to the nucleus
SIT4	YDL047W	TOR pathway		V	V			V	Type 2A-related serine-threonine phosphatase that functions in the G1/S transition of the mitotic cycle; cytoplasmic and nuclear protein that modulates functions mediated by Pkc1p including cell wall and actin cytoskeleton organization
SKN7	YHR206W	Stress response		V	V			V	Nuclear response regulator and transcription factor; physically interacts with the Tup1-Cyc8 complex and recruits Tup1p to its targets; part of a branched two-component signaling system; required for optimal induction of heat-shock genes in response to oxidative stress; involved in osmoregulation
SKO1	YNL167C	HOG pathway		X	X			X	Basic leucine zipper transcription factor of the ATF/CREB family; forms a complex with Tup1p and Cyc8p to both activate and repress transcription; cytosolic and nuclear protein involved in osmotic and oxidative stress responses
SMP1	YBR182C	HOG pathway		X	X			X	MADS-box transcription factor involved in osmotic stress response; SMP1 has a paralog, RLM1, that arose from the whole genome duplication
SNF1	YDR477W	Glucose	Many	V	V		V	V	AMP-activated serine/threonine protein kinase; found in a complex containing Snf4p and members of the Sip1p/Sip2p/Gal83p family; required for transcription of glucose-repressed genes, thermotolerance, sporulation, and peroxisome biogenesis; involved in regulation of the nucleocytoplasmic shuttling of Hxk2p; regulates filamentous growth in response to starvation; SUMOylation by Mms21p inhibits its…
SOD2	YHR008C	Interactions with MSN	Phenotypic enhancement	V	V			V	Mitochondrial manganese superoxide dismutase, protects cells against oxygen toxicity
SOK2	YMR016C	Interactions with MSN	Affinity capture western	V	V		V	V	Nuclear protein that negatively regulates pseudohyphal differentiation; plays a regulatory role in the cyclic AMP (cAMP)-dependent protein kinase (PKA) signal transduction pathway; relocalizes to the cytosol in response to hypoxia; SOK2 has a paralog, PHD1, that arose from the whole genome duplication
SOV1	YMR066W	Literature		V	V		V	V	Mitochondrial protein of unknown function	Caballero, A., Ugidos, A., Liu, B., Öling, D., Kvint, K., Hao, X., … Nyström, T. (2011). Absence of mitochondrial translation control proteins extends life span by activating sirtuin-dependent silencing. Molecular Cell, 42(3), 390–400. doi:10.1016/j.molcel.2011.03.021
SSK1	YLR006C	HOG pathway		V	V			V	Cytoplasmic response regulator; part of a two-component signal transducer that mediates osmosensing via a phosphorelay mechanism; required for mitophagy; dephosphorylated form is degraded by the ubiquitin-proteasome system; potential Cdc28p substrate
SSK2	YNR031C	HOG pathway		V	V			V	MAP kinase kinase kinase of the HOG1 mitogen-activated signaling pathway; interacts with Ssk1p, leading to autophosphorylation and activation of Ssk2p which phosphorylates Pbs2p; also mediates actin cytoskeleton recovery from osmotic stress
SSN3	YPL042C	Interactions with MSN	Biochemical activity	V	V		V	V	Cyclin-dependent protein kinase, component of RNA polymerase II holoenzyme; involved in phosphorylation of the RNA polymerase II C-terminal domain; involved in glucose repression ; mediator
TAP42	YMR028W	TOR pathway		X	X	V		X	Essential protein involved in the TOR signaling pathway; physically associates with the protein phosphatase 2A and the SIT4 protein phosphatase catalytic subunits
TAZ1	YPR140W	Mitochondrial function		V	V			V	Lyso-phosphatidylcholine acyltransferase, required for normal phospholipid content of mitochondrial membranes; may remodel acyl groups of cardiolipin in the inner membrane; human ortholog tafazzin is implicated in Barth syndrome
TCO89	YPL180W	TOR pathway		X	X			X	Subunit of TORC1 (Tor1p or Tor2p-Kog1p-Lst8p-Tco89p), a complex that regulates growth in response to nutrient availability; cooperates with Ssd1p in the maintenance of cellular integrity; deletion strains are hypersensitive to rapamycin
TOR1	YJR066W	TOR pathway		V	V		V	V	PIK-related protein kinase and rapamycin target; subunit of TORC1, a complex that controls growth in response to nutrients by regulating translation, transcription, ribosome biogenesis, nutrient transport and autophagy; involved in meiosis
TOR2	YKL203C	TOR pathway		V	V	V		V	PIK-related protein kinase and rapamycin target; subunit of TORC1, a complex that regulates growth in response to nutrients and TORC2, a complex that regulates cell-cycle dependent polarization of the actin cytoskeleton; involved in meiosis
TPK1	YJL164C	cAMP/PKA pathway	Synthetic growth defect	V	V		V	V	cAMP-dependent protein kinase catalytic subunit; promotes vegetative growth in response to nutrients via the Ras-cAMP signaling pathway; inhibited by regulatory subunit Bcy1p in the absence of cAMP; partially redundant with Tpk2p and Tpk3p
TPK2	YPL203W	cAMP/PKA pathway	Many	V	V		V	V	cAMP-dependent protein kinase catalytic subunit; promotes vegetative growth in response to nutrients via the Ras-cAMP signaling pathway; partially redundant with Tpk1p and Tpk3p; localizes to P-bodies during stationary phase
TPK3	YKL166C	cAMP/PKA pathway	Synthetic growth defect	V	V		V	V	cAMP-dependent protein kinase catalytic subunit; promotes vegetative growth in response to nutrients via the Ras-cAMP signaling pathway; partially redundant with Tpk1p and Tpk2p; localizes to P-bodies during stationary phase
UBI4	YLL039C	Interactions with MSN	Affinity capture MS	V	V			V	Ubiquitin, becomes conjugated to proteins, marking them for selective degradation via the ubiquitin-26S proteasome system; essential for the cellular stress response; encoded as a polyubiquitin precursor comprised of 5 head-to-tail repeats
UBP3	YER151C	Interactions with MSN	Negative genetic	V	V			V	Ubiquitin-specific protease involved in transport and osmotic response; interacts with Bre5p to co-regulate anterograde and retrograde transport between the ER and Golgi; involved in transcription elongation in response to osmostress through phosphorylation at Ser695 by Hog1p; inhibitor of gene silencing; cleaves ubiquitin fusions but not polyubiquitin; also has mRNA binding activity
UMP1	YBR173C	Interactions with MSN	Many	V	V		V	V	Short-lived chaperone required for correct maturation of the 20S proteasome; may inhibit premature dimerization of proteasome half-mers; degraded by proteasome upon completion of its assembly
WHI2	YOR043W	cAMP/PKA pathway	Affinity capture western ; Phenotypic suppression	V	V		V	V	Protein required, with binding partner Psr1p, for full activation of the general stress response, possibly through Msn2p dephosphorylation; regulates growth during the diauxic shift; negative regulator of G1 cyclin expression
YAK1	YJL141C	Interactions with MSN	Many	V	V		V	V	Serine-threonine protein kinase; component of a glucose-sensing system that inhibits growth in response to glucose availability; upon nutrient deprivation Yak1p phosphorylates Pop2p to regulate mRNA deadenylation, the co-repressor Crf1p to inhibit transcription of ribosomal genes, and the stress-responsive transcription factors Hsf1p and Msn2p; nuclear localization negatively regulated by the Ras…
YAP1	YML007W	Stress response		X	X			X	Basic leucine zipper (bZIP) transcription factor required for oxidative stress tolerance; activated by H2O2 through the multistep formation of disulfide bonds and transit from the cytoplasm to the nucleus; mediates resistance to cadmium
YGK3	YOL128C	GSK3 homologs	Dosage rescue	V	V		V	X	Protein kinase related to mammalian glycogen synthase kinases of the GSK-3 family; GSK-3 homologs (Mck1p, Rim11p, Mrk1p, Ygk3p) are involved in control of Msn2p-dependent transcription of stress responsive genes and in protein degradation
YJL147C	YJL147C	Interactions with MSN	Negative genetic	X	X			X	Mitochondrial protein of unknown function; homozygous diploid deletion strain has a sporulation defect characterized by elevated dityrosine in the soluble fraction; expression induced by calcium shortage; YJL147W is a non-essential gene
YJL206C	YJL206C	Interactions with MSN	Negative genetic	X	X			X	Putative protein of unknown function; similar to transcriptional regulators from the Zn[2]-Cys[6] binuclear cluster protein family; mRNA is weakly cell cycle regulated, peaking in S phase; induced rapidly upon MMS treatment
YMR196W	YMR196W	Physical interactions with stress involved genes		X	X			X	Putative protein of unknown function; green fluorescent protein (GFP)-fusion protein localizes to the cytoplasm; YMR196W is not an essential gene

## Sheet: Legend
A detailed list of mutants that were selected for the single and double mutant assays.
Column A - Standard name
Column B - Systematic name
Column C - The reason for which the gene was selected
Column D - Documented interactions with Msn2/4 (from Biogrid DB)
Column E - Whether the mutant was part of the single mutant analysis (Figure 1)
Column F - Whether the mutant was part of the double mutant library
Column G - Whether the single mutant was taken from the DaMP library
Column H - Whether the mutant strain was used as query in the double mutant library construction (See Methods)
Column I - Whether the mutant was part of the localization analysis (Figure 2)
