# Supplementary material for: Condition-specific genetic interaction maps reveal crosstalk between the cAMP/PKA and the HOG MAPK pathways in the activation of the general stress response
Source: Mol Syst Biol. 2015 Oct 7;11(10):829. doi: 10.15252/msb.20156451 (PMC4631200; doi:10.15252/msb.20156451)
Supplement: Supplementary file 3 — Table EV2 [file msb0011-0829-sd3.xlsx]

## Sheet: Strains
	Name	Mating type	Parental Strain	Phenotype	Mutants	Source	Genotype
#1	yms140α	α	S288c	WT	-	Maya Schuldiner, Weizmann Institute	S288C his3Δ1 Δleu2 Δmet15 Δura3 Δcan::MFA1pr-leu2 Δlyp1 cyn2
#2	WT HSP12-GFP	α	#1	GFP	-	This study	YMS140α HSP12::HSP12-GFP-HIS3MX6
#3-#31	Query strains	α	#2	KO/GFP	See Table S1	This study	YMS140α HSP12::HSP12-GFP-HIS3MX6 Δxxx::NAT
#32	Δmsn2Δmsn4 Query	α	#3	DKO/GFP	Δmsn2Δmsn4	This study	YMS140α HSP12::HSP12-GFP-HIS3MX6 Δmsn2::NAT Δmsn4::HYG
	ΔXΔmsn2Δmsn4 strains	a	#32 vs. KO/DaMP library	3KO/GFP	See Table S1	This study	Mating of #32 vs. yeast KO/DaMP library
	DKO library	a	#3-#31 vs. KO/DaMP library	DKO/GFP	See Table S1	This study	Mating of #3-#31 vs. yeast KO/DaMP library
	MSN2-GFP strains	a	KO/DaMP library	KO/GFP/Cherry	See Table S1	This study	Yeast KO/DaMP library

## Sheet: Legend
Table EV2: Yeast strains used in this study
