# Supplementary material for: Condition-specific genetic interaction maps reveal crosstalk between the cAMP/PKA and the HOG MAPK pathways in the activation of the general stress response
Source: Mol Syst Biol. 2015 Oct 7;11(10):829. doi: 10.15252/msb.20156451 (PMC4631200; doi:10.15252/msb.20156451)
Supplement: Supplementary file 4 — Table EV3 [file msb0011-0829-sd4.xlsx]

## Sheet: A - Hsp12-GFP data
Mutant1	Mutant2	Osmotic stress	Redox stress	Heat stress	Diauxic shift	Log phase
SSN3	RAS2	16602	14801	16128	5180	8916
SSN3	SNF1	6020	2198.5	2287.5	652	430
SSN3	MSN2	6949	6070	3168	1252	248
SSN3	MSN2MSN4	4259.5	4112	2425.5	434	204
SSN3	RIM15	10297	9578.5	5926	1241	5578.5
SSN3	BMH2	16642.5	20350.5	10134.8	3159.5	2048.25
SSN3	SCH9	13574.8	15871.2	7458.75	1941	875.25
SSN3	EAF7	10490	7967.5	3555	633.5	566
SSN3	SOK2	7679.5	6137	3222.5	1451	560.5
SSN3	GIS1	4040.5	6464.5	2092	483.5	132
SSN3	YGK3	9663	14832	1960	1497	360
SSN3	MSN4	14954.8	21552.8	6178.5	3504	4896.5
SSN3	TPK3	11507	13303	3670	1477.5	869
SSN3	TOR1	7086	8092	2210	1718	280
SSN3	WHI2	4333.5	2215	1321.5	294.5	224
SSN3	TPK1	5063.5	8180.75	3789.5	934.5	510
SSN3	TPK2	3002	2186	1636	1434	123
SSN3	GPA2	6109	7469.5	2334.5	1577	521
SSN3	GAL11	677	1193	521	2848	212
SSN3	MSN5	6649.5	7099	3035	1717	332
SSN3	HOG1	8029	12026	5765.25	2084	1992
SSN3	UMP1	13655.2	11567.8	5287.5	4950.5	4619.25
SSN3	SOV1	7806.5	6553.5	13501	8408	17055.5
SSN3	SSN3	NaN	NaN	NaN	NaN	NaN
SSN3	MCK1	5623	2740.5	990.5	841	139.25
SSN3	YAK1	13905	17547.8	6661.75	2949	869.75
SSN3	PSR1	7752.25	8610.75	4018.75	920	924.25
SSN3	MSC1	7346	6180.5	3953	1617.25	1491
SSN3	PSR2	5533.25	8056.5	4253.25	1455	1183.75
SSN3	RIM11	5176.5	5553	2975	1756.75	1608
MSN5	RAS2	8025.25	5779.5	6665.25	4019	3387
MSN5	SNF1	8683.5	5567.5	1631.75	1035	66
MSN5	MSN2	5800.75	6277	911	811	103.5
MSN5	MSN2MSN4	2420	601	168	189	32
MSN5	RIM15	8077	6077.5	888.5	349	25
MSN5	BMH2	10427.2	10305.5	3435.75	1805	326.5
MSN5	SCH9	7591	4534	1217.5	1432	461.5
MSN5	EAF7	8755.75	8387	2895	1658	88
MSN5	SOK2	5796	6410.5	1011	525	141
MSN5	GIS1	3326.5	2610.5	190.5	185	50.5
MSN5	YGK3	5193	3914	754	522	102
MSN5	MSN4	6971.75	5320.75	717.5	1034	101
MSN5	TPK3	9868	10130	4375.5	1992	407
MSN5	TOR1	NaN	NaN	NaN	NaN	NaN
MSN5	WHI2	6522	5007	658.5	238	117
MSN5	TPK1	3605.25	2308	173.5	284	152
MSN5	TPK2	2960	735	187	639	138
MSN5	GPA2	11922.5	12715	7500.25	2445	1031.5
MSN5	GAL11	962.25	776.75	617.75	2633	308.25
MSN5	MSN5	NaN	NaN	NaN	NaN	NaN
MSN5	HOG1	615.5	2001.5	192.5	595	138
MSN5	UMP1	NaN	NaN	NaN	2205	NaN
MSN5	SOV1	7554.25	6992.5	2311	1035	504
MSN5	SSN3	15548	17840	7543	2593	449
MSN5	MCK1	5309.75	2622.5	237.5	927	153.5
MSN5	YAK1	6759.5	5282.5	813.5	600	121.5
MSN5	PSR1	4092.5	2371.25	633	220	257
MSN5	MSC1	11360.5	10416.5	7561.5	3637	1560
MSN5	PSR2	7510.75	7439.75	1486.5	1085	88.5
MSN5	RIM11	8673.25	10184.2	3547.5	1997	144.5
TOR2	RAS2	7770	7213.5	11218.5	2891.5	3875
TOR2	SNF1	5745.75	2955.75	1712.5	351	83
TOR2	MSN2	5364	5570	1628	853	132
TOR2	MSN2MSN4	3404.5	2192	559	467	51
TOR2	RIM15	7089	5356	1714	779	104.5
TOR2	BMH2	9416.5	10282.5	5820	1905	625.5
TOR2	SCH9	11229.5	10160	5770	1783	664
TOR2	EAF7	11087.5	10956.5	8557.25	2115	844.5
TOR2	SOK2	4877	10764.5	5232	952	259
TOR2	GIS1	6317.5	8936.5	4071.25	537	203
TOR2	YGK3	8563.5	9641	4489.5	1824	317
TOR2	MSN4	9195.25	8672.5	4684.5	1673	406.5
TOR2	TPK3	9566	11530	8025	2596	1770
TOR2	TOR1	3322	2230.5	799.5	1566	158
TOR2	WHI2	5132.25	5764.25	1062.75	232	154.25
TOR2	TPK1	7916.25	6478	3702.5	1477	328
TOR2	TPK2	5355.5	6408.25	2712	1692	248.5
TOR2	GPA2	3264.75	1541.25	727.75	2209	207.25
TOR2	GAL11	1029	984	544	2579	367
TOR2	MSN5	5659	5317	1319	1927	118
TOR2	HOG1	1568.5	5587.5	1250.25	1204	160.5
TOR2	UMP1	4298.5	6340.75	2143.5	900	424.5
TOR2	SOV1	7775.25	8643.25	3975.5	1440.5	348.5
TOR2	SSN3	8524.25	9856.5	2628	1356	604.5
TOR2	MCK1	3789.5	1085.75	278	1114	87.5
TOR2	YAK1	7380	5596.25	2745.5	897	170.5
TOR2	PSR1	7883	8951.5	3757.5	1312	182.5
TOR2	MSC1	11387	12766	10947.5	2811	2658.5
TOR2	PSR2	6526	8232.5	3858.75	1293.5	202
TOR2	RIM11	8252.5	9371.25	5537.5	2291	211
CYR1	RAS2	8656	8136	11069	2173.5	4336
CYR1	SNF1	8293	4596.25	2056	1576	96.5
CYR1	MSN2	5642	6480	1915	1034.5	111
CYR1	MSN2MSN4	3025	2336	304.5	412	58
CYR1	RIM15	7000.5	6141.25	2203.5	875.5	144.5
CYR1	BMH2	9276	11007.5	6076	1950	612
CYR1	SCH9	8608.25	8864.75	3500.25	1197.5	871.75
CYR1	EAF7	10900.8	10890.8	8219.75	2089	794.25
CYR1	SOK2	11526	14435	9151	1908	1440
CYR1	GIS1	5559.25	8542.5	3913.5	604	186
CYR1	YGK3	8810	10039	4309	1653	307
CYR1	MSN4	9804.5	10754.5	5741.75	1585	455
CYR1	TPK3	9392.5	11113	7648	1947.5	1988
CYR1	TOR1	9298.5	9439.5	3941	2515	448
CYR1	WHI2	5212.5	6801	1166.5	245	137
CYR1	TPK1	4989.75	1398.75	673	1333	209.5
CYR1	TPK2	5892.5	7677	3457	1683	177
CYR1	GPA2	8389.25	9374.25	4536	2349.5	2145.75
CYR1	GAL11	958	993	465	2727.75	261
CYR1	MSN5	7863	7397	2819	1895	141
CYR1	HOG1	2011	6703.75	1923.5	1077	164.25
CYR1	UMP1	5211	7486.75	2607	1312	505
CYR1	SOV1	7746.25	10127.8	4727	1330	441.5
CYR1	SSN3	16493	19779.5	11953.5	3524.5	1597
CYR1	MCK1	3509.75	1187.5	249	676	111.5
CYR1	YAK1	7198.25	7033.75	3248.5	715	175.5
CYR1	PSR1	7396	9221.75	3300	1103	177.5
CYR1	MSC1	12347	14937.5	12128	2817	3104
CYR1	PSR2	6847.75	9971.75	4278	1416	209.25
CYR1	RIM11	6295.25	7941.5	4720	2114	284.5
RAS1	RAS2	NaN	NaN	NaN	NaN	NaN
RAS1	SNF1	19719.5	17342	7583.5	1990	878.5
RAS1	MSN2	8514	9095	3212	1209	430
RAS1	MSN2MSN4	8915	8080	2196.75	706	348
RAS1	RIM15	14570.5	10131	8275	2044	1157
RAS1	BMH2	8854.5	9735.25	4888.25	1392	1330
RAS1	SCH9	10034.2	11107	5106.75	1701	1263
RAS1	EAF7	NaN	NaN	NaN	NaN	NaN
RAS1	SOK2	18251	23523	11712	1986	1075
RAS1	GIS1	12306.2	16487.8	6253.75	804	538.75
RAS1	YGK3	NaN	NaN	NaN	NaN	NaN
RAS1	MSN4	NaN	NaN	NaN	NaN	NaN
RAS1	TPK3	15578	16603	11856	2698.5	3702
RAS1	TOR1	NaN	NaN	NaN	NaN	NaN
RAS1	WHI2	NaN	NaN	NaN	NaN	NaN
RAS1	TPK1	11048.2	9980	5866.25	4719	702.25
RAS1	TPK2	6396	6727	2553	1319	535
RAS1	GPA2	10508.5	7998	3588	1678	676
RAS1	GAL11	NaN	NaN	NaN	NaN	NaN
RAS1	MSN5	NaN	NaN	NaN	NaN	NaN
RAS1	HOG1	2384.5	6668.25	1294	586	199.5
RAS1	UMP1	NaN	NaN	NaN	1051	NaN
RAS1	SOV1	7765.25	9648.5	3876.5	1652	990.5
RAS1	SSN3	8985	10922.5	5567	1657	989
RAS1	MCK1	NaN	NaN	NaN	NaN	NaN
RAS1	YAK1	14030	14166	6600.5	2530	1389.5
RAS1	PSR1	6624.75	8559.25	2280.75	727	568.25
RAS1	MSC1	8430.75	9552.5	3576.5	1366.5	405.5
RAS1	PSR2	8838.75	10474.5	5904.75	1744.5	1425
RAS1	RIM11	4740.25	3862.5	3946.75	3399	734.25
RTG2	RAS2	7428	12400.5	33038	18344.5	16397
RTG2	SNF1	NaN	NaN	NaN	840.5	NaN
RTG2	MSN2	668.25	1819	464.75	1518.5	276
RTG2	MSN2MSN4	4042	2485	802	759	218
RTG2	RIM15	6843.75	6421	2699	1428	251
RTG2	BMH2	NaN	NaN	NaN	NaN	NaN
RTG2	SCH9	10149	11653.5	6033	2237	1341.5
RTG2	EAF7	NaN	NaN	NaN	NaN	NaN
RTG2	SOK2	8835.5	7884	4154.5	1178.5	855
RTG2	GIS1	5249.5	5356	3272.5	1821	916.5
RTG2	YGK3	8148	13257	7993.5	1088	863
RTG2	MSN4	15062.8	7433.75	6470.75	1253	753.25
RTG2	TPK3	8395	8597.5	5966	990	489
RTG2	TOR1	9466.5	6375.5	5185.5	1534	1356.5
RTG2	WHI2	4393.75	6367.75	1842	380	309.25
RTG2	TPK1	9498.25	8294	6159	544	1372
RTG2	TPK2	6149.5	7506	3035	1482	588
RTG2	GPA2	15142.8	12771.8	10722.2	1852	3801.25
RTG2	GAL11	NaN	NaN	NaN	NaN	NaN
RTG2	MSN5	NaN	NaN	NaN	NaN	NaN
RTG2	HOG1	2821.25	2734.5	942.75	3158.5	567.75
RTG2	UMP1	NaN	NaN	NaN	NaN	NaN
RTG2	SOV1	NaN	NaN	NaN	NaN	NaN
RTG2	SSN3	6941.5	4886	5002.5	2737	910
RTG2	MCK1	4349.25	1310.5	333.5	1203	272
RTG2	YAK1	8911	6871	3119.75	2214	689.5
RTG2	PSR1	NaN	NaN	NaN	NaN	NaN
RTG2	MSC1	NaN	NaN	NaN	NaN	NaN
RTG2	PSR2	4209	5778.5	2405.75	1523	667.25
RTG2	RIM11	NaN	NaN	NaN	NaN	NaN
MSC1	RAS2	4621.5	8256	13439	9200	9252
MSC1	SNF1	13032.5	10586	3712.5	762	328
MSC1	MSN2	8144	7564	4263.5	814	1042
MSC1	MSN2MSN4	3504	2230	403.5	341	59
MSC1	RIM15	10813.5	8260.75	4338.25	644	871.25
MSC1	BMH2	10848.5	12058	8929	2194.5	3174.5
MSC1	SCH9	14132.8	17326.2	3605.75	1490	689.5
MSC1	EAF7	12574.2	11531.2	9139	2458	2475.25
MSC1	SOK2	10903.5	12294	10672	1737.5	1806
MSC1	GIS1	4792.25	9660	1618.5	556	172
MSC1	YGK3	11784.5	12471	10234.5	2059	2571.5
MSC1	MSN4	12153.5	10976.2	6616.25	1860	2315.75
MSC1	TPK3	11338.5	12522.5	11846	2622	3923
MSC1	TOR1	10369	9746.5	6202.5	3035	1887
MSC1	WHI2	7665.75	9302.5	3446.25	591	785.5
MSC1	TPK1	12067	11592.2	9348.25	4182.5	4094.25
MSC1	TPK2	9815	9606	7345	1963	2336
MSC1	GPA2	12395	12899.5	12303.5	3176	5094.5
MSC1	GAL11	NaN	NaN	NaN	1530	NaN
MSC1	MSN5	9183	7268	4400	2079.5	525
MSC1	HOG1	4020	6737.75	3015.5	1015	873.75
MSC1	UMP1	3616.25	818.5	549.5	1346	364.5
MSC1	SOV1	9422	7569.25	6959.5	3734	2293
MSC1	SSN3	3859.5	6919	3702	3771.5	996
MSC1	MCK1	NaN	NaN	NaN	2168	NaN
MSC1	YAK1	10596.2	7543	6325.5	1146	2281.25
MSC1	PSR1	12407.2	12519.5	7831.25	1564	2336.25
MSC1	MSC1	NaN	NaN	NaN	NaN	NaN
MSC1	PSR2	11242	11404.5	8243.75	1324	2382
MSC1	RIM11	12918.5	12492	9354.5	2737	2990.5
TAZ1	RAS2	6658	7060.5	11385	5144	6384
TAZ1	SNF1	2112	4104.5	375	213	46
TAZ1	MSN2	2762	4496.5	192.5	353	106
TAZ1	MSN2MSN4	2539.5	4118	540.5	494	84
TAZ1	RIM15	NaN	NaN	NaN	NaN	NaN
TAZ1	BMH2	NaN	NaN	NaN	NaN	NaN
TAZ1	SCH9	85.5	80.75	158.5	1769	270.5
TAZ1	EAF7	9635.25	10581.5	6807	1848	954
TAZ1	SOK2	11112	14594.5	10455.5	1430	1319.5
TAZ1	GIS1	2861.25	5981.5	1010	167	86.5
TAZ1	YGK3	4859	7522	1662.5	492.5	129
TAZ1	MSN4	2531.75	3662.75	239	144	197
TAZ1	TPK3	NaN	NaN	NaN	NaN	NaN
TAZ1	TOR1	3306.5	6455	1100	295	57
TAZ1	WHI2	3538.75	5491	808.25	191	178.75
TAZ1	TPK1	NaN	NaN	NaN	NaN	NaN
TAZ1	TPK2	2582	5257.5	715	176	201
TAZ1	GPA2	6318.5	10038	2217.75	337	422
TAZ1	GAL11	NaN	NaN	NaN	790	NaN
TAZ1	MSN5	4701	6065	1704	697	281
TAZ1	HOG1	1260.75	5822.5	898.75	771	126.5
TAZ1	UMP1	3339.25	7002	1868	876.5	452
TAZ1	SOV1	12555	17705.5	4472	1702.5	1536
TAZ1	SSN3	8299	12738	2953	1489	824
TAZ1	MCK1	2884.5	963	210	199	160.5
TAZ1	YAK1	5934.75	5302	2311.5	557	174.5
TAZ1	PSR1	4003	7508.75	1193	199	117.75
TAZ1	MSC1	7874	11227	7771.5	2226	2644.5
TAZ1	PSR2	4444.5	8284.25	2187.5	567	199
TAZ1	RIM11	7353.75	9480.75	4415.25	1946	582.75
MIG1	RAS2	5900	6941	14501	6227	4859
MIG1	SNF1	4031.5	4323	536.5	189	86
MIG1	MSN2	1916	2364	166	139.5	47
MIG1	MSN2MSN4	1934	752	208	109	20
MIG1	RIM15	3573.75	3632.25	1457.5	235	45.5
MIG1	BMH2	2950	4413	782.5	213	38.5
MIG1	SCH9	7334.25	6392.5	3936.5	482	212.5
MIG1	EAF7	5614	4888.25	2444.5	870	100
MIG1	SOK2	5694	10507	2175	178	110
MIG1	GIS1	4469.25	6041.75	2445	341	35.5
MIG1	YGK3	4740	6041	2198	1012	51
MIG1	MSN4	5238	4872	1776.5	744	72
MIG1	TPK3	6356	6504	2718	1264	190
MIG1	TOR1	5300	5850	1829	1448	67
MIG1	WHI2	3569.75	3805.75	694.5	206	90
MIG1	TPK1	5587.75	4511.75	1649	546	113.5
MIG1	TPK2	2219.5	3160	1430.75	396	110.5
MIG1	GPA2	9593.5	9996.5	4323	1531	309.5
MIG1	GAL11	1987	3644.5	1502	883	272
MIG1	MSN5	6188	6287	1572	1181	53
MIG1	HOG1	495.75	3283.25	850	623	93.5
MIG1	UMP1	3652.5	5840.75	1817	526	253.5
MIG1	SOV1	12131.5	15077	6286	3027	787
MIG1	SSN3	1571	2252	2003.5	894	345
MIG1	MCK1	2036	908	85.5	101	123
MIG1	YAK1	4967	4046	1370.5	474	104
MIG1	PSR1	4853	5902.25	1499	790	93.5
MIG1	MSC1	7154.75	11217	5390	1072	362
MIG1	PSR2	3615	5647.5	1566.5	577	83
MIG1	RIM11	3419.5	5832.25	817	224	87
MRK1	RAS2	6985.5	9008	18876	14654	8582
MRK1	SNF1	6502.25	4000.5	1860.25	526.5	74
MRK1	MSN2	4717	4697	974	751	59
MRK1	MSN2MSN4	4764	5243.5	864	168	49
MRK1	RIM15	7578	6128.5	1959	355	95
MRK1	BMH2	4490.25	6833	1474	240.5	106
MRK1	SCH9	14615	18368	6008	2023	537.5
MRK1	EAF7	3352.75	642.75	934.25	450	62.5
MRK1	SOK2	7737	12525	4553	308	903
MRK1	GIS1	3446.5	6638.5	1281.5	209	85.5
MRK1	YGK3	5870	7842	2266	517.5	119
MRK1	MSN4	8894.5	8553.5	4419	1065	295.5
MRK1	TPK3	6286.5	6973	2595	294	373
MRK1	TOR1	NaN	NaN	NaN	NaN	NaN
MRK1	WHI2	4065.5	5790	1323	297	123.5
MRK1	TPK1	5372.75	7388.5	1926.75	349	218.5
MRK1	TPK2	5139	6626	3128	1307.5	150
MRK1	GPA2	6616.25	8853	2128.25	349	341
MRK1	GAL11	NaN	NaN	NaN	1722	NaN
MRK1	MSN5	5242	2498	359	353	82
MRK1	HOG1	1482.75	5749.25	1684.5	988	139
MRK1	UMP1	3878.75	6852	2451.75	936.5	438.25
MRK1	SOV1	10619.2	11715.8	3795.5	1478	354.5
MRK1	SSN3	13064	17392.5	6958	1994	957
MRK1	MCK1	3476.75	1405	160.5	227	100
MRK1	YAK1	6852.25	5311.25	2503.5	687.5	147.5
MRK1	PSR1	7171.5	7838	2958	1129	173.5
MRK1	MSC1	11645	12608	10251	2002	2186
MRK1	PSR2	4599.75	6788.25	2079.75	889	140.25
MRK1	RIM11	5676.5	8632.75	2547.5	379	146
SDS3	RAS2	7201	6211	10476.5	325	4433
SDS3	SNF1	9088.25	5461.25	2317.75	924	480.5
SDS3	MSN2	13762	13487	4880	2341	615
SDS3	MSN2MSN4	2756.5	2844	527.5	399	75
SDS3	RIM15	7772.5	5930.75	1607.5	661.5	287.5
SDS3	BMH2	11752.5	8934	6839.5	2402.5	761
SDS3	SCH9	8426.25	9016	5025	1234	688
SDS3	EAF7	11444.8	10660.5	7504	2509	2023.5
SDS3	SOK2	8576	9855	4418.5	1214	1069.5
SDS3	GIS1	4629.25	5541	2279	515	173.5
SDS3	YGK3	NaN	NaN	NaN	NaN	NaN
SDS3	MSN4	6869.25	6086	3110.75	1924	724.75
SDS3	TPK3	12652	15435	11442	3534	2803
SDS3	TOR1	9656	9867	4392	3123.5	1755
SDS3	WHI2	5325.25	4957.5	1179	1574	239
SDS3	TPK1	8100.5	6188	2771.25	1521.5	443.5
SDS3	TPK2	9130.25	8850.5	3120	970	560
SDS3	GPA2	17123	8689.25	6412.5	2047	1100
SDS3	GAL11	NaN	NaN	NaN	NaN	NaN
SDS3	MSN5	8939	4747	1653.5	903	692
SDS3	HOG1	2658	4438.5	422	290	218
SDS3	UMP1	NaN	NaN	NaN	1372	NaN
SDS3	SOV1	16730.2	21625	11359.8	3095	3508.75
SDS3	SSN3	8761	10892	5158	1650	1110
SDS3	MCK1	3264.5	1100	201.5	885	174.5
SDS3	YAK1	7741.5	5872.75	2449.5	1897	498
SDS3	PSR1	9770.25	9793.75	3835.75	1401	342.75
SDS3	MSC1	8228	10364	4469	1127.5	814
SDS3	PSR2	NaN	NaN	NaN	NaN	NaN
SDS3	RIM11	7764.75	6672.5	2279.25	1333	242.75
SSK1	RAS2	8330.25	6272	7305	2310	1514
SSK1	SNF1	9017	8977	3439	1634.5	331
SSK1	MSN2	4164	3776	285	224	81
SSK1	MSN2MSN4	3807	3187.5	330.5	130	48
SSK1	RIM15	5562.75	3652.25	495.25	166	58.25
SSK1	BMH2	13076.5	13903	7055.5	2274	1285
SSK1	SCH9	15778.5	15753.2	4483.5	1032	693.75
SSK1	EAF7	9233.25	6615	2923	872	232.5
SSK1	SOK2	1535	215.5	300	529.5	211
SSK1	GIS1	4827.5	4671.5	2345	338	147
SSK1	YGK3	1515	129	278	505	95
SSK1	MSN4	6509	4737	1232.5	360	190.75
SSK1	TPK3	0	12	156	79	231
SSK1	TOR1	5115	6003	2174	989	150
SSK1	WHI2	4080.5	4336	470	231	208.5
SSK1	TPK1	8187	7381	2636.75	1182	276.5
SSK1	TPK2	4318.5	4058	1179	535	165
SSK1	GPA2	11235.5	10612	5764.75	1855	1437
SSK1	GAL11	355.5	190.5	288.5	1752	338
SSK1	MSN5	2628	284.5	363	407	156
SSK1	HOG1	1239.25	5464.75	1519	464	150.5
SSK1	UMP1	6397.75	7205	5451	2534.5	1753
SSK1	SOV1	12004	11942.8	4496.25	2255	586.25
SSK1	SSN3	6491	6712.5	3140	984	427
SSK1	MCK1	2378.5	244.5	61	400	185
SSK1	YAK1	5273.5	3744	527.25	184	200.5
SSK1	PSR1	14293.8	17027.8	4969.25	1662	1049.75
SSK1	MSC1	11376.2	10414	7639	1397	1782
SSK1	PSR2	4908.5	5973	1410.25	356	140
SSK1	RIM11	6731.5	6785.5	2366	634	198
GCN4	RAS2	NaN	NaN	NaN	2184.25	NaN
GCN4	SNF1	9357	8055	5658	430	327
GCN4	MSN2	2926	1368	528	1623	239
GCN4	MSN2MSN4	NaN	NaN	NaN	NaN	NaN
GCN4	RIM15	1923.25	2971	1151.25	324	672
GCN4	BMH2	7096	5904.5	4686	1169	1551.75
GCN4	SCH9	7816.5	9369.25	4802	1215.5	1076.5
GCN4	EAF7	NaN	NaN	NaN	NaN	NaN
GCN4	SOK2	7582	8482.25	4646.75	287	2422.5
GCN4	GIS1	7247.75	9443.75	6337.75	589	234.5
GCN4	YGK3	4501.5	5354.75	3689	474	722
GCN4	MSN4	6388.25	4629.25	1971.25	388.25	501.75
GCN4	TPK3	4727	5589.75	3378.75	950.5	1668.25
GCN4	TOR1	9698.5	7363	3076.5	1941	821
GCN4	WHI2	4370.25	3146.25	368	157.5	87
GCN4	TPK1	6007.5	7230.5	5507.5	3839	1884.5
GCN4	TPK2	8275.75	5527	3910	1700.5	652
GCN4	GPA2	NaN	NaN	NaN	2742	NaN
GCN4	GAL11	NaN	NaN	NaN	NaN	NaN
GCN4	MSN5	3734.5	3809.25	1944.25	2273.5	123
GCN4	HOG1	7333.75	6593.5	3621	1581	324.5
GCN4	UMP1	NaN	NaN	NaN	1675.5	NaN
GCN4	SOV1	6124	10185	4261.75	1126.5	697.75
GCN4	SSN3	7838	9650	5058	753	724
GCN4	MCK1	NaN	NaN	NaN	NaN	NaN
GCN4	YAK1	3436.5	4050	2252.25	1373	1117.25
GCN4	PSR1	NaN	NaN	NaN	NaN	NaN
GCN4	MSC1	6376.5	1152.5	1633	1042	599
GCN4	PSR2	6040.75	5021.5	3883.5	1691	583.5
GCN4	RIM11	5080.5	6670.5	4358.5	2379.75	1536.5
RLM1	RAS2	4385.75	9074.25	20823.5	7615	7733.5
RLM1	SNF1	4169	4517.5	703.25	183	112
RLM1	MSN2	4543	4783.5	1211.75	883	149.5
RLM1	MSN2MSN4	1899	986.5	76	133	7
RLM1	RIM15	5950.25	5011	2022.5	451	70
RLM1	BMH2	4941.5	7283.75	1668	401.5	74
RLM1	SCH9	8205.75	9359.5	4392.25	1501	708
RLM1	EAF7	9715.5	9491.75	6675.75	1866	546.5
RLM1	SOK2	8802	14027	4904	338	667
RLM1	GIS1	4747.75	7655.75	2412.25	362	91.5
RLM1	YGK3	6418.5	8635	2377	667	90
RLM1	MSN4	5095.5	6651	1295	189	105
RLM1	TPK3	6204.5	7835	2431.75	350	378.5
RLM1	TOR1	4972.5	7040	1190	416	91
RLM1	WHI2	4891.75	6053	1321.5	276	125
RLM1	TPK1	6474	7377.75	2388	604	204
RLM1	TPK2	4435.75	6180	2086	273	127
RLM1	GPA2	7550.25	9819	2676.25	428	404.5
RLM1	GAL11	2040.5	4423.75	13842.2	853	6513
RLM1	MSN5	8699	7916	2644	1648	120
RLM1	HOG1	1459.75	4459.5	392.5	323	114.5
RLM1	UMP1	5212.75	6896.75	2354.5	847	412.25
RLM1	SOV1	6607	8358	3511.75	967	573.5
RLM1	SSN3	14083.5	14858.5	6759.75	1674	729.5
RLM1	MCK1	3651	1151.5	266	258	53
RLM1	YAK1	7176	5276.75	2744.75	755.5	126.25
RLM1	PSR1	6627.5	7789.25	2335.5	563	125
RLM1	MSC1	12174	11970	10355	2893.5	2168
RLM1	PSR2	6673.5	7481.5	3339.5	1148.5	146
RLM1	RIM11	7624.25	9186.5	5828.25	2281.5	344
GIS1	RAS2	8506	7784	13067	3206	3190
GIS1	SNF1	4898	4784	2515.5	371	91
GIS1	MSN2	3095	4060.5	856	155	106
GIS1	MSN2MSN4	1431	237	170.75	74	9
GIS1	RIM15	12819	11140	5311	1306	428
GIS1	BMH2	7044.25	9260.25	5679	659	426.5
GIS1	SCH9	7329.75	8671.25	4054.25	1553	845.25
GIS1	EAF7	8644.5	9511.5	6917	760	832
GIS1	SOK2	8441	11634	10591	861	967
GIS1	GIS1	NaN	NaN	NaN	NaN	NaN
GIS1	YGK3	5615	7411.5	3324	631	179
GIS1	MSN4	1040	40.5	221.5	100	110.5
GIS1	TPK3	7237	8812.5	6708.5	771	816.5
GIS1	TOR1	6185	7551	3066	430	293
GIS1	WHI2	3455	4890.5	1318.5	123	133.5
GIS1	TPK1	7284.5	6944.5	4295	877	659
GIS1	TPK2	4541.5	5484	2578	602	156
GIS1	GPA2	1434.5	71	240	234	146
GIS1	GAL11	0	0	361	1871	252.5
GIS1	MSN5	5537	4943	1744	239	114
GIS1	HOG1	943.25	4749.5	1330.25	245	117
GIS1	UMP1	3575	6411.5	2254.75	712	680.5
GIS1	SOV1	5433.75	7112.75	3879.5	232	276.5
GIS1	SSN3	13698	13444	7677	1500	488
GIS1	MCK1	3104.5	1021.5	294.5	190	64
GIS1	YAK1	7275.25	6261	3885.5	537	266
GIS1	PSR1	6008.25	7147	2857	560	181
GIS1	MSC1	9482.25	10879	8407	1386	2422
GIS1	PSR2	4588	6332.25	2570.25	362	170
GIS1	RIM11	6952.5	8246	4867	676	197.5
MKS1	RAS2	NaN	NaN	NaN	NaN	NaN
MKS1	SNF1	5617.25	3713.75	1567.75	377	67
MKS1	MSN2	6222	8502	4325	1470.5	219
MKS1	MSN2MSN4	3651	2031	354.5	390	45
MKS1	RIM15	7361.75	9576	4217	980.5	254
MKS1	BMH2	9090.75	12291.8	8377.75	1561.5	1295
MKS1	SCH9	23476.5	22521.2	8750.5	2115	1068.5
MKS1	EAF7	NaN	NaN	NaN	NaN	NaN
MKS1	SOK2	9013	14063.5	12115.5	2746.5	3408
MKS1	GIS1	6767.75	12409.2	7408	1154	715
MKS1	YGK3	9014	14323	8881.5	2456	805
MKS1	MSN4	7010	10042	4435.75	1487	300.5
MKS1	TPK3	10059	12412.5	11106	3165	3931
MKS1	TOR1	NaN	NaN	NaN	NaN	NaN
MKS1	WHI2	4889.5	8618.25	2742.25	486	231.5
MKS1	TPK1	9237.5	9727.25	6597	1356	739.5
MKS1	TPK2	6640	11017.5	6088	2061	391
MKS1	GPA2	11997.5	14187	16237.8	4067	4506.5
MKS1	GAL11	NaN	NaN	NaN	NaN	NaN
MKS1	MSN5	8222	7883	4318	2283	391
MKS1	HOG1	3733.25	6812	3098.75	1502	209.5
MKS1	UMP1	NaN	NaN	NaN	NaN	NaN
MKS1	SOV1	7652	9591.5	6629	2798	885.5
MKS1	SSN3	20579.8	23494	14653.8	2572.5	2143.75
MKS1	MCK1	3782.5	2586.5	567.5	1075.5	113.5
MKS1	YAK1	NaN	NaN	NaN	NaN	NaN
MKS1	PSR1	8764.5	13927	7213.5	2036	554.5
MKS1	MSC1	10830.5	13843.5	12303	3323	2721
MKS1	PSR2	7430.25	12489	7088	1864	609.75
MKS1	RIM11	9693.5	14066.2	8832.75	3492	993.5
NGR1	RAS2	7660	6476.5	11650	3403	3979
NGR1	SNF1	4336.25	3669.5	1748.5	350	81
NGR1	MSN2	4951	4695.5	1364	840	100
NGR1	MSN2MSN4	2605	1389	151	148	23
NGR1	RIM15	6773.75	5420.75	2090.5	257	71.5
NGR1	BMH2	6400.25	6996.5	3742	441	200
NGR1	SCH9	15641.5	16489	7726.25	2383	1654
NGR1	EAF7	10103.8	9128	7559	1480	1049
NGR1	SOK2	10800.5	13590.5	12905.5	1933	1452.5
NGR1	GIS1	6262.5	8923	5036	518	188.5
NGR1	YGK3	7806	8419	4116	1408	258
NGR1	MSN4	7133.5	7652	3856	822	270.5
NGR1	TPK3	9323	10357.8	9288	1957	1265.5
NGR1	TOR1	8556	8857	3955	2181	418
NGR1	WHI2	4186.25	5180	1320.5	256	100.5
NGR1	TPK1	8337.5	7118.5	4098.75	908	362.25
NGR1	TPK2	4812.5	5466	2881	1182	155
NGR1	GPA2	12024.8	13103.5	13595	2538	3515.75
NGR1	GAL11	681.5	1030	616	2262	229
NGR1	MSN5	5622	4323.5	1346	1342	95
NGR1	HOG1	1769	5889.25	1675.75	799	135
NGR1	UMP1	3321.5	6407.5	2538	710	397.5
NGR1	SOV1	14089	13657.2	6664.5	1319	438.5
NGR1	SSN3	16238.2	16592.8	9041.5	2125	547
NGR1	MCK1	3308.25	990	203	189	77
NGR1	YAK1	6516.5	4878.5	2178.5	547	128.5
NGR1	PSR1	5939	3551.25	2833.25	803	162.5
NGR1	MSC1	10892.5	13516.5	10522	2317	4774
NGR1	PSR2	5808.25	7263.25	3151.5	840	219
NGR1	RIM11	8911.75	10290.8	6464	1655	350.5
MCK1	RAS2	3329.5	2476.5	11433.2	9345.5	5691
MCK1	SNF1	NaN	NaN	NaN	1231	NaN
MCK1	MSN2	1750	346	143	229	109.5
MCK1	MSN2MSN4	1134	61	218	160	48
MCK1	RIM15	2546	303	424	159	56
MCK1	BMH2	3703	1000.5	385	422	32
MCK1	SCH9	13233.8	12692.8	4752.25	1562	818.25
MCK1	EAF7	4943	979.25	666.5	378	86.5
MCK1	SOK2	5378	2831	1258.5	437	152
MCK1	GIS1	2673	991.25	439.25	165	54.5
MCK1	YGK3	3220.5	1305.5	352.5	235	38.5
MCK1	MSN4	1893	465.5	142.25	178	96
MCK1	TPK3	5466.5	2229	827.5	281	190
MCK1	TOR1	3454	1187	497.5	405	53
MCK1	WHI2	2974	1217	152.75	219	200.25
MCK1	TPK1	4353	1495.5	399	255	227.5
MCK1	TPK2	1715	232.5	331.5	225	139.5
MCK1	GPA2	7353.5	4404.5	1264	403	315.5
MCK1	GAL11	4272.5	817	653	1209	506
MCK1	MSN5	6779	2244.5	400	1236	134
MCK1	HOG1	205	240.25	193	790	82.5
MCK1	UMP1	2343	1197.5	582.5	544	273.5
MCK1	SOV1	12743.8	11524	5401.5	185	471
MCK1	SSN3	8682.5	10321	5800	1864	694.5
MCK1	MCK1	NaN	NaN	NaN	NaN	NaN
MCK1	YAK1	5905	2643.5	677.25	242	268.5
MCK1	PSR1	3374.75	1392.25	351.5	304	117
MCK1	MSC1	6071.75	3215.5	1888	536	258
MCK1	PSR2	2748.25	1154.5	565	243.5	90.5
MCK1	RIM11	2882	1059.5	300	735	165
PTC1	RAS2	NaN	NaN	NaN	8505	NaN
PTC1	SNF1	5374.5	4425	2320	624	239
PTC1	MSN2	3484	4383	1530.5	1848	635
PTC1	MSN2MSN4	1961	1609	691	411	222
PTC1	RIM15	4310.75	3567.5	1690.75	1068	329.5
PTC1	BMH2	6236.75	9042.5	4883.5	4018	1822.75
PTC1	SCH9	6412	7385.25	3608.75	1027	736.5
PTC1	EAF7	5723.75	5648.5	3193.75	1579	1184.25
PTC1	SOK2	4228	6007.5	2734	421	1063
PTC1	GIS1	1762.25	4778.5	1188.75	346	800.75
PTC1	YGK3	3069	5434	1961.75	728	715.75
PTC1	MSN4	6086.25	6843.25	3780.25	3388.5	1454.25
PTC1	TPK3	4858	5965.5	5330	5377	2769
PTC1	TOR1	7507.5	7505	3414	1723	549
PTC1	WHI2	2966.25	4227.5	1166.5	1320	485.5
PTC1	TPK1	3585.5	4030	1258.5	1862	772.5
PTC1	TPK2	3489.25	5286	2836	2696.5	1026
PTC1	GPA2	2538	5574	1687.5	1052	1731
PTC1	GAL11	NaN	NaN	NaN	NaN	NaN
PTC1	MSN5	4389.75	4618	2106.5	996	1015.75
PTC1	HOG1	1197.5	2915	1019.5	680	314.5
PTC1	UMP1	4324.5	6508	2500.5	963	868
PTC1	SOV1	3603.75	3926.25	2058	1069	587.5
PTC1	SSN3	NaN	NaN	NaN	1503	NaN
PTC1	MCK1	2383.5	2468	1584	866	1142
PTC1	YAK1	4639.5	4994.5	2474.75	2987	1098.5
PTC1	PSR1	6227.75	6936.75	2205.25	1198	305.75
PTC1	MSC1	5197.5	5532	6942	2659	2833
PTC1	PSR2	3339.5	5289	3537.5	694	1167.5
PTC1	RIM11	3309.25	5313.5	3974.75	567	1705.25
MDM12	RAS2	6506.5	5066	10617.5	3772.5	5723.5
MDM12	SNF1	2465	2307.5	1248.5	344	385.5
MDM12	MSN2	2647.25	3077.75	1100	322	280
MDM12	MSN2MSN4	2889.5	2884	752.5	165	176
MDM12	RIM15	4175.5	4257.25	1582.75	400	194
MDM12	BMH2	3725	3698.5	2998	801	1188.5
MDM12	SCH9	13771	15054	5745.5	1813	1587
MDM12	EAF7	6046	4786	6347	1597.5	1691.5
MDM12	SOK2	9006	11385.5	9176.5	2258	2498.5
MDM12	GIS1	2875.25	4782.75	2927.5	470.5	572.5
MDM12	YGK3	3912	4509	2981.5	970	751
MDM12	MSN4	4135	4602	2762.5	914	978
MDM12	TPK3	2653.5	2073	2370.5	1387	1649
MDM12	TOR1	4024	5050	2864	1613	1371
MDM12	WHI2	NaN	NaN	NaN	179	NaN
MDM12	TPK1	6838.5	7802.5	3553.75	914	604
MDM12	TPK2	2697	2139.5	1688.5	909	639.5
MDM12	GPA2	9475	10100	9336.75	2592	4456.75
MDM12	GAL11	2591	3169	2374	1362	1138
MDM12	MSN5	5930.5	6344	2424	1152	214
MDM12	HOG1	1529.5	4046.25	1221	484	303
MDM12	UMP1	6686	6491.25	6303.25	2681	2954.75
MDM12	SOV1	3436.5	5499.25	2812.5	941	803.25
MDM12	SSN3	12532	16838	7555.5	2948	1888
MDM12	MCK1	1606.5	440	80	215.5	184.5
MDM12	YAK1	3471	3289	1583	384	526.5
MDM12	PSR1	3334	3947.25	2071.75	805.5	440
MDM12	MSC1	7320	5136.75	7685.25	1335	3155.5
MDM12	PSR2	3435.25	4567.5	3104.75	600	960.5
MDM12	RIM11	3878.5	5326.5	3512	1701	1099
MTL1	RAS2	2445.5	580	1699	1132.5	65
MTL1	SNF1	7505.25	3927	1660.25	673	109
MTL1	MSN2	5100.25	5559.25	1636.25	545	99.5
MTL1	MSN2MSN4	2558.5	1055	248.5	121	13
MTL1	RIM15	6855.75	5031.5	1753.5	387	85
MTL1	BMH2	9559.25	9789.75	5979	1968	356.25
MTL1	SCH9	14244.2	17227.5	7209	1932	1629.25
MTL1	EAF7	10985	10413	8165	2330.5	775.5
MTL1	SOK2	11473	13603	11947	1812	667
MTL1	GIS1	6709	7815.5	4500.75	409	97
MTL1	YGK3	7723.5	8174.5	3850.5	1336	197
MTL1	MSN4	9024	7888	3970.5	1214	280
MTL1	TPK3	8776.5	7988	6240	1495	634
MTL1	TOR1	8207	7498	3311	2017	265
MTL1	WHI2	4137.5	5122.75	1223.5	229	84
MTL1	TPK1	9743.75	8172.25	4312.75	1600	699.5
MTL1	TPK2	4535.25	5360	2638	1305	81
MTL1	GPA2	12660.5	12813.5	11126.5	2353.5	2728.5
MTL1	GAL11	865	1296	898	2219	257
MTL1	MSN5	8309	7410	3070	1647	119
MTL1	HOG1	3680.25	7210.75	2375.75	646	154
MTL1	UMP1	4854.5	6329.5	2351.75	652	385
MTL1	SOV1	6923.25	8028	3698	1360	486
MTL1	SSN3	3832	6908	3853.5	721.5	367
MTL1	MCK1	3460.25	1136.75	253	175	80.5
MTL1	YAK1	7794.25	5804.25	3270.5	762	160.5
MTL1	PSR1	6917.25	6621	2554.5	718	121.5
MTL1	MSC1	12326.2	13043	9091	2109.5	4416
MTL1	PSR2	6502.5	8020.5	3689.75	1178	141.75
MTL1	RIM11	8662.5	8690	5158	1546	164
ELP4	RAS2	4697	1205	2758	1046	205
ELP4	SNF1	8996.5	5900	3429.5	906	270.75
ELP4	MSN2	9697	10057	5472	1495	268
ELP4	MSN2MSN4	3999.5	3116.5	884.5	452	127
ELP4	RIM15	9011.25	6241.5	2515	749	261.5
ELP4	BMH2	11797.8	13885	10059.8	3656	1321.75
ELP4	SCH9	15887.2	16743	6495.5	2947	817
ELP4	EAF7	12562.2	11696	9825.25	4356	2028.5
ELP4	SOK2	12063.5	12028	12417	1971	3071
ELP4	GIS1	9295.25	12339.8	8589.25	1534.5	1094
ELP4	YGK3	11984.5	12831	8809.5	3227	918
ELP4	MSN4	11675.8	11528.8	7137	1870	650.5
ELP4	TPK3	6432	5603	3181	2989.5	286
ELP4	TOR1	10099	10978	5502	4436	1169
ELP4	WHI2	7017.75	8072.5	2746.25	554	265.5
ELP4	TPK1	12889.5	13113	11797	4542	2081
ELP4	TPK2	10435.2	12122	6589	2569.5	481
ELP4	GPA2	3148.75	376	913.25	330.5	234.5
ELP4	GAL11	NaN	NaN	NaN	NaN	NaN
ELP4	MSN5	9748	9128	4614	2792	529
ELP4	HOG1	4005	9694	3729.75	1400	303
ELP4	UMP1	9846.5	9751.5	7835.5	2991	2506.5
ELP4	SOV1	7667.5	10112.8	4917.5	1550	881.5
ELP4	SSN3	21704	25321	16624	4089	1577
ELP4	MCK1	4402.75	2524	1078.5	933.5	223
ELP4	YAK1	10995	9339.5	6460.25	1627.5	528
ELP4	PSR1	12315.5	2167.5	8374.5	1752	604.5
ELP4	MSC1	14021	14589	14507	3939	2231
ELP4	PSR2	11103.5	12366.5	7940.5	2484	902.5
ELP4	RIM11	13322.5	14670.2	12196.5	3361	1185.5
IRA2	RAS2	2090	0	10089	3812.5	3960
IRA2	SNF1	1130.5	977	5918.5	167	7938
IRA2	MSN2	701.5	9.5	134	127	156
IRA2	MSN2MSN4	709	6	75.75	119	118
IRA2	RIM15	813.5	22	96	200	130
IRA2	BMH2	1004	0	104	102	104
IRA2	SCH9	6992.5	8041.25	3663	1148	429.5
IRA2	EAF7	1361	0	108.5	119	102.5
IRA2	SOK2	1089	0	126	125	135
IRA2	GIS1	1120.5	10	134.5	111	107
IRA2	YGK3	1035.5	6	103	189	141
IRA2	MSN4	771.25	15.25	122	104	158.5
IRA2	TPK3	1401.5	39	23	136	189
IRA2	TOR1	1023	17	163	100	103
IRA2	WHI2	1152	0	257	169.5	199
IRA2	TPK1	1263.75	4	139	136	211.5
IRA2	TPK2	678.5	50	159	109	131
IRA2	GPA2	1402	32.25	114	158	165
IRA2	GAL11	NaN	NaN	NaN	NaN	NaN
IRA2	MSN5	1590.5	88	235	252	159
IRA2	HOG1	110	33	143.5	244	162.5
IRA2	UMP1	NaN	NaN	NaN	NaN	NaN
IRA2	SOV1	2206.5	70	122.5	323	399.5
IRA2	SSN3	1002.5	0	162	1204.5	233
IRA2	MCK1	985	0	69.5	503	216
IRA2	YAK1	1216	8.5	118	122	154.5
IRA2	PSR1	1440.5	14.5	134	158	144
IRA2	MSC1	2015	28	357	174	124
IRA2	PSR2	1155	12.5	127	185	128
IRA2	RIM11	1499.5	0	89	174	170.5
HAP3	RAS2	7675	5168	10755	3405	3888
HAP3	SNF1	6574	4160.5	2491.5	265	65.5
HAP3	MSN2	5189	4304	1527.5	341	99
HAP3	MSN2MSN4	4120	2857	415	463	147
HAP3	RIM15	6842.5	4985	1977	208	89.5
HAP3	BMH2	7872	2339	5667.5	1111	441
HAP3	SCH9	8634.25	10136.5	5691.75	2008	1126
HAP3	EAF7	9459.25	8203.75	7954.25	1498	906.5
HAP3	SOK2	6762	11016	7069	365	462
HAP3	GIS1	6496.5	7805.5	5046	523	214.5
HAP3	YGK3	10044.5	7400	4232	1004	333
HAP3	MSN4	8216.5	7017	3929	301	304.5
HAP3	TPK3	9038.5	8479.5	7959	1268	1412
HAP3	TOR1	7441	6958	3990	1498	279
HAP3	WHI2	4076	4983	1384	125	129
HAP3	TPK1	8071.5	5699.75	4172	363	367
HAP3	TPK2	3966	4126.5	3104	364	156
HAP3	GPA2	5522.5	1832.75	541	2457	279.5
HAP3	GAL11	579	760.5	543.25	1710.5	171.75
HAP3	MSN5	7829.5	5111	2136	708	104
HAP3	HOG1	1527	5524.5	1987.5	352	151.5
HAP3	UMP1	5524	6894.5	3353.5	1055.5	712
HAP3	SOV1	7529.25	6908.75	3859.25	2075	295
HAP3	SSN3	16655.5	16740.8	8839.75	2556	543.5
HAP3	MCK1	3475	1046.75	233.5	151	110
HAP3	YAK1	6412.75	4579.25	2644.75	262	168
HAP3	PSR1	7390.25	8378.5	4238.5	392	173
HAP3	MSC1	11399	10366	9118.5	1976	3022.5
HAP3	PSR2	6194.75	7225.5	4289.5	399	216.5
HAP3	RIM11	8421.75	8841.25	6419.25	1125	342.75
REG1	RAS2	6392.5	6297	11636.5	6290.5	4760
REG1	SNF1	7163	3923.75	2176.75	384	136
REG1	MSN2	6526.5	5380	1901	661	143
REG1	MSN2MSN4	4741.5	2029	601	277	22
REG1	RIM15	7587.25	6907	1813.25	475	158.75
REG1	BMH2	NaN	NaN	NaN	NaN	NaN
REG1	SCH9	23711.5	25825.8	11439	2193	1894.5
REG1	EAF7	8047.75	3757.5	1719.5	1023	167
REG1	SOK2	18554	22093	12677	3009	2068
REG1	GIS1	5208.5	7578	2685.5	405	129
REG1	YGK3	1006	110	429	218	98
REG1	MSN4	7321.5	7268.25	2823.5	1117	359
REG1	TPK3	7311	7656.5	4163	1710.5	548
REG1	TOR1	5233.25	1652.5	2493	7259	719.5
REG1	WHI2	5110.25	3772	1247	333	200.5
REG1	TPK1	8758.75	8429	4793	1689	624.5
REG1	TPK2	7132	10023.5	4682	1427	652
REG1	GPA2	2185.5	616.5	504.5	1790.5	260
REG1	GAL11	NaN	NaN	NaN	NaN	NaN
REG1	MSN5	9832	9111	3155	1148	426
REG1	HOG1	3310	7606	2719	1262	326.5
REG1	UMP1	5960	6097	2922.5	1943.5	798
REG1	SOV1	NaN	NaN	NaN	NaN	NaN
REG1	SSN3	14878	17575	11145.5	2843	1245
REG1	MCK1	3805.75	2547	371.25	130	111.5
REG1	YAK1	7755.75	7330.75	2861.75	752	326.75
REG1	PSR1	9011.75	10770.8	3596.25	926	251.5
REG1	MSC1	NaN	NaN	NaN	NaN	NaN
REG1	PSR2	6778.75	8691.25	3350.5	1040	505
REG1	RIM11	1025.5	142.5	515.5	243	130.5
RPI1	RAS2	7070	6068	11894	3282	4299
RPI1	SNF1	4593.5	2579.5	1760.5	784	129
RPI1	MSN2	3877	3667	850	472	110
RPI1	MSN2MSN4	2559.5	873.5	332	177	51
RPI1	RIM15	5851.75	4526.25	1658.5	189	71
RPI1	BMH2	7637.25	7233.75	4466.25	1229	281.25
RPI1	SCH9	14953.8	14270	4471	1614	533.5
RPI1	EAF7	8351.5	7714	5480.25	1125	457.5
RPI1	SOK2	10938	12817.5	10099	1619	1063
RPI1	GIS1	5442	7246.5	4016.25	495.5	233.5
RPI1	YGK3	6632	7295	3840	1207.5	205
RPI1	MSN4	4951	4407.5	2115	289	222
RPI1	TPK3	7955	7867.5	5229	1356	746
RPI1	TOR1	13560	14417	6447	2653	1043
RPI1	WHI2	3437.5	4110.25	995.25	254	182
RPI1	TPK1	6808.75	5515	3132.5	918	333.5
RPI1	TPK2	4003.75	4530	2909.5	927	126
RPI1	GPA2	10593.2	11478	9287	1583.5	2307.25
RPI1	GAL11	3397.25	3405.25	2074.25	1017	571.25
RPI1	MSN5	6756	5783	1964	1015	104
RPI1	HOG1	745	4207	1140.5	568	160.5
RPI1	UMP1	6530.5	8219	6283	1413	1017
RPI1	SOV1	4116.75	6539	3155.25	593	333.5
RPI1	SSN3	6724	6135	4933	2174	9876
RPI1	MCK1	2636.5	800.5	147.5	164	153
RPI1	YAK1	5354	4119.5	1679.75	390	160.25
RPI1	PSR1	5362.5	5809.75	2465.5	571	142
RPI1	MSC1	9874.5	9231	8410	1249	1950.5
RPI1	PSR2	4552.75	6233.25	2659.25	593	165
RPI1	RIM11	1756.25	282	1742.75	295	156
RAD24	RAS2	15979	12120	6360.5	1859	1012
RAD24	SNF1	6957.5	3497.75	1566.25	749	153.5
RAD24	MSN2	4191	3739	886	504	96
RAD24	MSN2MSN4	2545	1304	558.75	209	43
RAD24	RIM15	5722.75	3668.5	1101.5	93	49.5
RAD24	BMH2	7560.5	6860.5	3998.5	786	233
RAD24	SCH9	23141.5	17185.8	7672.5	3191	1221
RAD24	EAF7	9700.75	6527	4594.25	1138	481
RAD24	SOK2	9383.5	9279	7318	697	1038
RAD24	GIS1	6155.5	6318.75	3806.75	535	237.25
RAD24	YGK3	5383	7145	2129	404	136
RAD24	MSN4	5570.75	2956.5	866.75	261	139.5
RAD24	TPK3	9665	9945	7997.5	1869	1331
RAD24	TOR1	8898	8788.5	4581.5	2879	503
RAD24	WHI2	5062	5180.5	1468	292	270
RAD24	TPK1	8682.5	6638.25	3800.5	1133	504.5
RAD24	TPK2	4711	4461	2138	758	139
RAD24	GPA2	8764.75	8710	3820	1001	1014
RAD24	GAL11	6755	8569	5399	1680	1015
RAD24	MSN5	7067	5609	1623	613	113
RAD24	HOG1	1982.25	5573.25	1582	831	149
RAD24	UMP1	3630.5	6322.25	2404.75	711.5	566
RAD24	SOV1	12198.2	12030.2	5814	1775	1162.25
RAD24	SSN3	5339	7510	4134	902	659
RAD24	MCK1	2842.75	694	189	188	124
RAD24	YAK1	6331.25	4824.75	2630	650	223
RAD24	PSR1	7356	8147.5	3357.5	834.5	200
RAD24	MSC1	11409.2	11460.5	8803.5	2007	2599.5
RAD24	PSR2	5979.25	7054.25	3706.25	737	273.25
RAD24	RIM11	7489	7512	3942.25	1171	262
UBI4	RAS2	NaN	NaN	NaN	6200	NaN
UBI4	SNF1	5777.5	4326	2400	300	80
UBI4	MSN2	4638.5	4973	988	185	112
UBI4	MSN2MSN4	3057	1482	145	205	38
UBI4	RIM15	7052.25	5937.25	2159.25	168	102.5
UBI4	BMH2	9000	10208.5	7693.25	851	743
UBI4	SCH9	5177.25	272.25	675.25	872	341.75
UBI4	EAF7	10448.5	10295	8320.25	1197	1020.5
UBI4	SOK2	7947	7359	7733	1189	434
UBI4	GIS1	6523.25	9662	5746.5	377	405.25
UBI4	YGK3	7584.5	8438	5248.5	519	389.5
UBI4	MSN4	8828.5	8900.5	4433	505	477
UBI4	TPK3	9656	10659	9064.5	1076	1412.5
UBI4	TOR1	8615	7247	4592	2502	1356
UBI4	WHI2	4253	5592.5	1449	137.5	272
UBI4	TPK1	9396.75	8466.5	5221.75	488	664.25
UBI4	TPK2	4722	6706.5	3465	391	271
UBI4	GPA2	6075	6697.5	1332	1690.5	769
UBI4	GAL11	1246	2967	519	1242.5	603
UBI4	MSN5	8029.5	7242.25	2087.5	506	231.5
UBI4	HOG1	2378.75	6505.25	2304.75	314	200.5
UBI4	UMP1	3810.75	5211.5	2386	780	604
UBI4	SOV1	6294	9096.75	3948	232	356.5
UBI4	SSN3	2999.5	3571	3103	611.5	467
UBI4	MCK1	3245	1211.75	121.5	381	176
UBI4	YAK1	6777	5842.5	2971.5	173	300.5
UBI4	PSR1	7349	9914.5	3784	590	291.5
UBI4	MSC1	11843.8	11579	10026.2	549	2359
UBI4	PSR2	7092	9169	4060.5	322	336.5
UBI4	RIM11	8143	8523	8171.75	535	927.5
YAK1	RAS2	7800.25	6977.25	13679	3581	5182.5
YAK1	SNF1	5463	2530.5	1278	177	89
YAK1	MSN2	2789	2361	126	165	83
YAK1	MSN2MSN4	1443	160	58	151	46
YAK1	RIM15	7316.25	4847.5	1582	197	147
YAK1	BMH2	7175.75	5643.5	3200	633	225
YAK1	SCH9	8814.75	8393.5	3510.25	1887	469.25
YAK1	EAF7	8182.75	5415.5	3430.25	518	248.5
YAK1	SOK2	9689.5	10092	7923	663	1291
YAK1	GIS1	5861.75	6284.5	3863.75	525	286
YAK1	YGK3	6321.5	5196	2311.5	501	123
YAK1	MSN4	6360.5	4298.5	1705.75	366	195.5
YAK1	TPK3	7316	5962	3801	659	419
YAK1	TOR1	6392	5353.5	2844	894.5	182
YAK1	WHI2	4170.25	4093.75	879.5	237	202.5
YAK1	TPK1	7263.75	5298	3223	693	403.5
YAK1	TPK2	4222	3982	2004	508	149
YAK1	GPA2	10401.2	8303	5875.75	844	1724.5
YAK1	GAL11	417.5	415.5	336.5	876	191.5
YAK1	MSN5	6081	3911	1066	392	107
YAK1	HOG1	939.25	3758.5	654	335	123
YAK1	UMP1	5730.5	5499.5	4129.5	1287	677
YAK1	SOV1	5458.25	4456.25	2657.25	500	350
YAK1	SSN3	12340.5	15389	10278	2775	1264
YAK1	MCK1	2573.25	535	139.5	179.5	138.5
YAK1	YAK1	NaN	NaN	NaN	NaN	NaN
YAK1	PSR1	5657.5	5230.5	1904	295	141.5
YAK1	MSC1	10545.8	9965	9343	1083	5121
YAK1	PSR2	5545.25	5404	2714.25	320	153
YAK1	RIM11	6272.25	6084	2366.25	497.5	159
DMA2	RAS2	1489	115	257.5	13008	185
DMA2	SNF1	5878.25	3303.5	1576	576.5	128.5
DMA2	MSN2	4668.5	5062.5	1069	660	84
DMA2	MSN2MSN4	2558	1282.5	144.5	123	27
DMA2	RIM15	6467.75	4527	1328	232	84.5
DMA2	BMH2	11540.5	10698.2	5339.25	1797	639
DMA2	SCH9	6893.5	5145.5	2074.5	981	230.5
DMA2	EAF7	9940.25	9641	7384.5	1632	997.5
DMA2	SOK2	10537	13043.5	12499.5	2098.5	1598
DMA2	GIS1	1108	105.5	429.5	347	130.5
DMA2	YGK3	7619.5	7799.5	3305.5	1475	291.5
DMA2	MSN4	2839.5	2620.25	3188	1380	201
DMA2	TPK3	5158.5	5156.75	5537.25	2503	781.25
DMA2	TOR1	6341	6680	2488	2611	1199
DMA2	WHI2	3827.25	5073.25	977.5	255	185.25
DMA2	TPK1	920.5	29.5	244.5	211	209
DMA2	TPK2	4383.25	4854	2702	1119	215
DMA2	GPA2	9676.75	9685	5409.5	1447	890
DMA2	GAL11	371	416	372.5	1692	224
DMA2	MSN5	4084	2499	603	649	128
DMA2	HOG1	1157.75	4452.5	1069.5	477	135
DMA2	UMP1	6730.5	6389.5	6153	1872	1793
DMA2	SOV1	6363.5	7925	3307.75	448	465
DMA2	SSN3	4340.5	8203	4340	7470.5	6069
DMA2	MCK1	2844.75	590.25	60.25	181	156.75
DMA2	YAK1	5969.5	4669.5	1951	328	233
DMA2	PSR1	6851	7989.5	2908.5	624	181
DMA2	MSC1	10242.8	10386.5	7577.5	1616	2459.5
DMA2	PSR2	5538.5	6899.5	2988	566	246
DMA2	RIM11	6814.75	8081.75	5178	1513	399
TPK2	RAS2	5549.5	5973	11221.5	6507	5330.5
TPK2	SNF1	2495	1505	1037	281	112
TPK2	MSN2	2128	3940	530	371	69
TPK2	MSN2MSN4	2364	3118	456.5	224	53
TPK2	RIM15	4633.75	3480	1058	236	71.5
TPK2	BMH2	12951.5	14789.5	7402	3071	1485
TPK2	SCH9	8547	3898.5	2410.5	3565	254.5
TPK2	EAF7	6737	6261.5	3563.5	1780	477.5
TPK2	SOK2	7367	10322	6696	1837	1274
TPK2	GIS1	3353.25	5782.5	2890	542	135
TPK2	YGK3	4094.5	6311	2141	1210	114
TPK2	MSN4	4340.75	5012.25	1997.5	923	239.75
TPK2	TPK3	5656.5	6054	4309.5	1755	382.5
TPK2	TOR1	7951.5	8518	5255	3932.5	1173
TPK2	WHI2	3219	4177.75	433.5	422	201.5
TPK2	TPK1	3839.75	6142.25	3062.75	1407	301.75
TPK2	TPK2	NaN	NaN	NaN	NaN	NaN
TPK2	GPA2	10122.5	10951.8	7394.25	1843	2692.5
TPK2	GAL11	403	273	288	1612	260
TPK2	MSN5	4914	4380	834	1310	90
TPK2	HOG1	361	3834	663.75	504	126.5
TPK2	UMP1	1686	3489	1124	630.5	378
TPK2	SOV1	3091	5781.5	1931.5	1010	282
TPK2	SSN3	9242.5	9401	6391.5	3142	4007
TPK2	MCK1	1720	219	108	179	151.5
TPK2	YAK1	3930	4133	1495	428.5	213
TPK2	PSR1	3726.5	6257.5	1943.5	525	127.5
TPK2	MSC1	6876.5	9766.5	5884	1651	1365
TPK2	PSR2	2771	5948.5	1812	593	161
TPK2	RIM11	5225.25	6122.25	2361.5	754	391.75
PDE1	RAS2	9174	6747	5159	1296	348
PDE1	SNF1	1889.5	73.5	117.75	111	70
PDE1	MSN2	1847	213	286	665	92
PDE1	MSN2MSN4	3873	2899.5	673.5	210	171
PDE1	RIM15	1589	53	130.5	173	103.5
PDE1	BMH2	8410	8994.25	4674.5	1328	371.5
PDE1	SCH9	27512.2	26292.8	12670.2	1992	1712.75
PDE1	EAF7	1979.5	45	411	293	82
PDE1	SOK2	1408	107.5	212.5	228	104
PDE1	GIS1	1429.5	71.25	210	365	71
PDE1	YGK3	3615	5544	1787	1509	134
PDE1	MSN4	1430.25	47	206.5	184	113.5
PDE1	TPK3	1568.5	246	257	260	129
PDE1	TOR1	17382	18426.5	5224.5	4060	776
PDE1	WHI2	3203.5	3763	467	263	109
PDE1	TPK1	1517.5	79.5	186	575	171.5
PDE1	TPK2	4035.5	5164	2253	1343	133
PDE1	GPA2	1987.25	413.25	179.25	308	101.25
PDE1	GAL11	0	0	445.75	2087	262.25
PDE1	MSN5	2354.5	112	151	230	102
PDE1	HOG1	1732	6050.25	1924	1070	135.75
PDE1	UMP1	10204.2	10718.8	8632.25	3467	2070.75
PDE1	SOV1	1001	38.5	69.5	356	126.5
PDE1	SSN3	13881	14204.8	6027.5	1607	331.5
PDE1	MCK1	3585	1331.75	207.75	228	108.75
PDE1	YAK1	7177.25	5331.5	2712.75	639	121.5
PDE1	PSR1	7588	8254.75	3268.5	1446	155.5
PDE1	MSC1	12264.2	14306.5	12465.5	4343	6929.5
PDE1	PSR2	1854	196.5	363	451	107.5
PDE1	RIM11	9719.75	11156.8	7951.5	2085	299
EAF7	RAS2	3433	1809.5	14493.5	5298.5	6413
EAF7	SNF1	10363.5	5005.75	3749	784	136.25
EAF7	MSN2	5759	4819	1448.5	449	127
EAF7	MSN2MSN4	2449	835	203	110	47
EAF7	RIM15	10091.8	6777.5	3081.5	240	228.5
EAF7	BMH2	11841.2	10689	7912.75	1528	904.5
EAF7	SCH9	11546	8738.25	5531.25	1986	713
EAF7	EAF7	NaN	NaN	NaN	NaN	NaN
EAF7	SOK2	16322	20132	11745	1930	1245
EAF7	GIS1	8593.25	9393.5	6274	651	497
EAF7	YGK3	11384.5	11048.5	7391.5	1488	812
EAF7	MSN4	11095	8265.75	4268.25	417.5	335.75
EAF7	TPK3	12041	10094	9924	2198	2197
EAF7	TOR1	12059	9587	5048	2087	767
EAF7	WHI2	5416.75	5826.25	1530.5	379	151.5
EAF7	TPK1	12317.5	9418	8631.75	1899	1331.5
EAF7	TPK2	9630.75	7530.5	4965	885	316
EAF7	GPA2	14059.2	12585.8	15008.2	2832	4472.75
EAF7	GAL11	895	1106	945	2566	277
EAF7	MSN5	4697	470	447	471	148
EAF7	HOG1	2498	5401	1583.25	375	178.5
EAF7	UMP1	6288.5	7328.5	3278.75	774	1304.5
EAF7	SOV1	11237.8	8909.5	5507.25	2738	983.25
EAF7	SSN3	17591	19475.5	12455.5	2869	1421
EAF7	MCK1	5745.5	1319.75	585.5	134	161
EAF7	YAK1	9242.25	5538	3783.5	379	225
EAF7	PSR1	11337.8	11095.8	6352	568	346
EAF7	MSC1	14914.5	13704	12769	2208	3017
EAF7	PSR2	9588.75	9633.75	5069.25	675	417.75
EAF7	RIM11	13190.8	12266.2	10103.8	1453	833.75
ERM6	RAS2	3748	1234	3110	16019.5	510
ERM6	SNF1	5937.5	2612	1390.5	464	78
ERM6	MSN2	4641	3833.5	1052	703	140
ERM6	MSN2MSN4	NaN	NaN	NaN	NaN	NaN
ERM6	RIM15	6815	4687	1520.5	315	95
ERM6	BMH2	8648	8215.25	5312	2002	390.75
ERM6	SCH9	8984	8133	1777.5	1103	309.5
ERM6	EAF7	6764.5	5250.25	2013.25	468.5	122
ERM6	SOK2	1984	21	342	397	240
ERM6	GIS1	3864	4290	1485	205	74
ERM6	YGK3	5578	6478	1843	404	91
ERM6	MSN4	5961.5	7601.5	6347.75	892	2710
ERM6	TPK3	8936	9869	6827	2302	1486
ERM6	TOR1	15832.5	15429	6740	2925	1040
ERM6	WHI2	3741	4713	1089	299.5	198.5
ERM6	TPK1	8591.5	6542	3850	852	426
ERM6	TPK2	4886.5	5517	2848	1360	232
ERM6	GPA2	6619.75	4981.75	3440.25	2709	1614
ERM6	GAL11	637.5	581	499	1791	179
ERM6	MSN5	8389	6743.5	2127	1418	131
ERM6	HOG1	1642.5	4186.5	752.25	522	110.5
ERM6	UMP1	NaN	NaN	NaN	1825	NaN
ERM6	SOV1	4718.25	6564.5	1507.5	970	205.5
ERM6	SSN3	1683	103	901	1576	403
ERM6	MCK1	3395	1023.5	174.5	238	161.5
ERM6	YAK1	6668.5	4452	2764	689.5	228
ERM6	PSR1	7183.75	8867	3415.5	918	187.5
ERM6	MSC1	11687.5	13251	8634	471	3479
ERM6	PSR2	10540.8	13187	4827.25	1661	463
ERM6	RIM11	6248.75	7122.25	2387.25	345	158.5
UBP3	RAS2	8781	13808	26401	13040	3859
UBP3	SNF1	6388.5	2681.5	2395	913	277.75
UBP3	MSN2	4118.5	2435.5	770.5	556	321.5
UBP3	MSN2MSN4	14339	11952	4652	1113	556
UBP3	RIM15	5096	5166.25	2714.5	399	295.5
UBP3	BMH2	8123.25	7852.25	5553.75	1509.5	476.25
UBP3	SCH9	15353.5	16983.5	9414.75	3052	1471
UBP3	EAF7	13904.2	16459	10411	2223.5	1366.5
UBP3	SOK2	7972.5	9706	5389	1755	1360
UBP3	GIS1	5080.75	5951	4167.25	738.5	354.75
UBP3	YGK3	9257	11123	6386	1486	501
UBP3	MSN4	8413.5	5565	3883.75	1268	490
UBP3	TPK3	11251	10628.5	9784	2124	977
UBP3	TOR1	10726.5	9751.5	6289.5	1990	801.5
UBP3	WHI2	4019.5	3411	1707	404	462
UBP3	TPK1	9330.25	8076	5726.75	1761	634
UBP3	TPK2	4935.75	4354	3995.5	1307	419
UBP3	GPA2	17107.5	16183	10480	2537	2784.5
UBP3	GAL11	NaN	NaN	NaN	NaN	NaN
UBP3	MSN5	9232	6801	2959	1825	432
UBP3	HOG1	12208.2	11368	7639.25	2834	1152.5
UBP3	UMP1	NaN	NaN	NaN	2170	NaN
UBP3	SOV1	12884.5	10556.8	5587.75	1017	853.5
UBP3	SSN3	13796	15614	8832	2717	1183
UBP3	MCK1	NaN	NaN	NaN	1938.5	NaN
UBP3	YAK1	6338.25	3980.75	2437.5	681	358
UBP3	PSR1	7403.75	7139.25	3407.75	882	341.25
UBP3	MSC1	6050.25	7306	3539	1125	662
UBP3	PSR2	6028	6400	2974.5	1111	349
UBP3	RIM11	8209	5997.25	7921.75	1624.5	931
SKN7	RAS2	6198	5810	10092.5	3432	3734
SKN7	SNF1	4486.5	2480.5	1221.5	389	113.5
SKN7	MSN2	4084	4609.5	1192	348	105
SKN7	MSN2MSN4	2802.5	1211	149	146	61
SKN7	RIM15	5243.5	3765.5	1394	212	75.5
SKN7	BMH2	12114.2	13319.8	7088.5	1612	1179.75
SKN7	SCH9	9197	9152	2817	898	180.5
SKN7	EAF7	7708	7561	5453.5	1418	432.5
SKN7	SOK2	8666.5	13008.5	9896.5	1308	3114
SKN7	GIS1	4809.5	7163	3627	407	194.5
SKN7	YGK3	5832	7419	3478.5	1101	194
SKN7	MSN4	6860.5	7057.5	3596	548	295
SKN7	TPK3	7712.5	9061	6700	1795	1309
SKN7	TOR1	3561	3880.5	2019	1604	126
SKN7	WHI2	2632	4071.75	849.5	193	209.5
SKN7	TPK1	6487.25	6163.5	3425.5	770	395
SKN7	TPK2	3467.25	4419	2147.25	784	261.5
SKN7	GPA2	7332	6631.75	3215.25	2025	847.75
SKN7	GAL11	403.5	178.5	405.5	1787	260.5
SKN7	MSN5	6808	5876	2480	1106	135
SKN7	HOG1	1088.25	4090.5	938.5	415	169.5
SKN7	UMP1	1821.75	4080.25	2246.25	1129	368.5
SKN7	SOV1	10518.5	13362.5	6659	3172.5	1253.5
SKN7	SSN3	6851	11148	9001	4697	6241
SKN7	MCK1	2331.5	496.5	136.5	248	151.5
SKN7	YAK1	10873	13593.5	6694.5	2812	924.5
SKN7	PSR1	5014.25	7781.75	2532	564	211.25
SKN7	MSC1	8293.25	11363.5	8524.5	1149	2607.5
SKN7	PSR2	4398.5	6842.25	3159.5	538	212.5
SKN7	RIM11	5947	8427.25	4372.25	1188	294.5
WHI2	RAS2	4242.75	5188.75	9465.25	3125.5	4575.25
WHI2	SNF1	2704.75	3833	980.75	275	130.5
WHI2	MSN2	2714.5	3514.5	359.5	131	96.5
WHI2	MSN2MSN4	1980.5	1245.75	59	156	39
WHI2	RIM15	3846.75	4351.75	529.25	141	45
WHI2	BMH2	4476.75	6480.25	1405.5	276	91.75
WHI2	SCH9	14350.8	11520.5	3738.5	1261	556.5
WHI2	EAF7	4120.5	5173.5	1041.25	215	80
WHI2	SOK2	7934.5	12508	4918	296	586
WHI2	GIS1	3304.75	5884.25	1263	181	78
WHI2	YGK3	4172.5	7114.5	1328	199	65
WHI2	MSN4	4500	6510	1346.5	219	173.5
WHI2	TPK3	5615.5	6819	2043	286	400
WHI2	TOR1	4028.5	5786.5	1085	416	73
WHI2	WHI2	NaN	NaN	NaN	NaN	NaN
WHI2	TPK1	5137	6894.25	2166.25	321	228
WHI2	TPK2	2165.25	4040	581.5	187	116
WHI2	GPA2	6626.25	8643.5	1964.5	324	429.5
WHI2	GAL11	NaN	NaN	NaN	1668	NaN
WHI2	MSN5	5747	6093	963	266	99
WHI2	HOG1	892	3580.5	351.5	300	88.5
WHI2	UMP1	3729	6601	2435	627	601
WHI2	SOV1	6491	10357.2	1485	389	328
WHI2	SSN3	7385.5	12002	2815	1685	790
WHI2	MCK1	2208	732	152.25	528	130.5
WHI2	YAK1	3301	4441.25	792	145	224
WHI2	PSR1	4271	7603.25	1190.25	276	78.25
WHI2	MSC1	8256	13186.5	4279	297	1563
WHI2	PSR2	3197.5	6264	1294.5	221	124
WHI2	RIM11	4475	7195.5	1597	282	108.5
RCK2	RAS2	11432	8360.5	13588	3278	3304
RCK2	SNF1	5549	3597.25	1647	114	23
RCK2	MSN2	6450	5760.5	1992	688	73
RCK2	MSN2MSN4	3558	1549	430	151	8
RCK2	RIM15	8876.5	5595	2045	306	64.5
RCK2	BMH2	7263.5	7042	3747.5	332	169
RCK2	SCH9	16982.2	19811	5679.75	2795.5	626
RCK2	EAF7	12969	10524.8	8616.25	2184	641.5
RCK2	SOK2	12831	13721.5	11140.5	1677	923
RCK2	GIS1	8630.5	9714	5422.5	571	166.5
RCK2	YGK3	9580	9428	5081	1573	257
RCK2	MSN4	11863	9577.75	5491.25	1383	241.75
RCK2	TPK3	10937.5	9349	9087	1957	1000
RCK2	TOR1	10191	9028	2961.5	2629	273
RCK2	WHI2	5749.75	6064.25	1682.5	258	88
RCK2	TPK1	11688.5	9827.5	6859.75	2843	704
RCK2	TPK2	6126	6803.5	3600.5	1676	108.5
RCK2	GPA2	15419	13851.8	14415.2	2688	3318.25
RCK2	GAL11	NaN	NaN	NaN	NaN	NaN
RCK2	MSN5	10184	7850	2901	1440	95
RCK2	HOG1	1743.5	5790.25	1755	738	112
RCK2	UMP1	5043	7744	3152.5	812.5	504.5
RCK2	SOV1	6353.5	8024.5	3889	1386	185.5
RCK2	SSN3	3922	6500.5	3916	688.5	384
RCK2	MCK1	3400.25	1061.5	336.5	255	101.5
RCK2	YAK1	8654.5	5844	3463.5	633	113.5
RCK2	PSR1	10687.5	10499.5	4687.5	1107.5	174.5
RCK2	MSC1	13643.5	12496	10331	2198	2438
RCK2	PSR2	7837.25	8541	3815	789	149
RCK2	RIM11	11998.5	12148	8134.75	2412.5	276
MED7	RAS2	7102	8936	17186	11742	6536
MED7	SNF1	7394.5	6260	3657	331.5	133
MED7	MSN2	5934	5577.5	1984	774	73
MED7	MSN2MSN4	2795.5	1616	292.5	148	18
MED7	RIM15	4089	3978	493	658	54.5
MED7	BMH2	9634.75	11280.2	6862.5	1274	460
MED7	SCH9	26042.8	29050	12314.5	2049.5	1749
MED7	EAF7	11361	11280	9364.75	1851	1059.5
MED7	SOK2	6523	12367	3427	343	190
MED7	GIS1	4684	7873	2480.5	412.5	126
MED7	YGK3	18486.5	22322.5	6895.5	2142	768.5
MED7	MSN4	8951.75	8460.5	4400.25	1498	285
MED7	TPK3	7090	9276	3761	831	422
MED7	TOR1	10321	7931	3708.5	3137.5	868
MED7	WHI2	5075.75	6680.5	1066.5	409	138.5
MED7	TPK1	5956.5	8083	2277.5	594	217.5
MED7	TPK2	5818	6705	3134	1701.5	168
MED7	GPA2	7516.75	10869	3059.5	594	489
MED7	GAL11	NaN	NaN	NaN	7116	NaN
MED7	MSN5	9321	8215	3214	1882	213
MED7	HOG1	2153.5	2060.75	1095	1769	140
MED7	UMP1	3811.5	6571.75	2325.5	932	435
MED7	SOV1	7599.25	3192.25	2143.5	1005	377.75
MED7	SSN3	11667	7314.5	6297	1417	3380.5
MED7	MCK1	3608	1085	175	214	134.5
MED7	YAK1	5582.25	5132.5	1547	704	116.5
MED7	PSR1	5600	279	1518.5	1098	181
MED7	MSC1	12673	12196.5	9987	2243	2230
MED7	PSR2	6703.75	9345.75	3464.5	908	195
MED7	RIM11	9172.5	9856.5	6401	1954	283
PDE2	RAS2	1831.5	62.75	582.5	476	185.5
PDE2	SNF1	1828	85	282	123	76
PDE2	MSN2	1146.5	47	132	146	117
PDE2	MSN2MSN4	893	22	135.5	152	50
PDE2	RIM15	1627.5	57.5	213	143	62
PDE2	BMH2	1423.5	45	216	200	54.5
PDE2	SCH9	7137.5	7169.5	3674.5	1201	271.5
PDE2	EAF7	1993.5	1.5	345	223	103
PDE2	SOK2	1351	194.5	488	208	99
PDE2	GIS1	1328.25	66	242	148	71.5
PDE2	YGK3	1439	47	251	237	93
PDE2	MSN4	1837	43	413.5	128	124.5
PDE2	TPK3	3232	1543.75	1040	372.5	121
PDE2	TOR1	1849.5	95	641	606	57
PDE2	WHI2	992	99	176	153	122
PDE2	TPK1	1655.5	184.5	635	359	159
PDE2	TPK2	1184.75	25.5	396	199	148
PDE2	GPA2	2656	764	642.5	373	132
PDE2	GAL11	NaN	NaN	NaN	NaN	NaN
PDE2	MSN5	2639.5	238	255	289	77
PDE2	HOG1	84.5	54.5	103	201	136.5
PDE2	UMP1	2018.5	922.75	1321.75	681	251.5
PDE2	SOV1	1486.75	136.75	199.25	135	127.25
PDE2	SSN3	2025	114	4074	941	226
PDE2	MCK1	778.75	0	18.5	220	178.75
PDE2	YAK1	1570	31.25	248.5	175	139.5
PDE2	PSR1	1597.5	39	392	153	156
PDE2	MSC1	3437.5	1686	2264	580.5	103
PDE2	PSR2	1088	87.5	533	153	119.5
PDE2	RIM11	1801.5	61	594.75	199	103.5
MSN4	RAS2	5902.5	5404	8850.5	2512	3663.5
MSN4	SNF1	2722.5	3664	830	233	124
MSN4	MSN2	2855	1780	175	218	86
MSN4	MSN2MSN4	NaN	NaN	NaN	NaN	NaN
MSN4	RIM15	7105.5	5235	1925.5	262	52.5
MSN4	BMH2	4432	5987	1301.5	204	49.5
MSN4	SCH9	8582	8119.25	3548	608	351.5
MSN4	EAF7	9542.25	8691.5	6164	1285	523.75
MSN4	SOK2	11237	11817.5	9251	772	955
MSN4	GIS1	6146.25	7358.5	3863	337	105.5
MSN4	YGK3	6041.5	7474	2758	914	121
MSN4	MSN4	NaN	NaN	NaN	NaN	NaN
MSN4	TPK3	6589.5	7369.5	3976	626	370
MSN4	TOR1	5908	6829	1749.5	486	120
MSN4	WHI2	3730	4255	1058	199	99
MSN4	TPK1	4188	2455	853	359	192
MSN4	TPK2	4823.5	5007.5	2788	1205	138
MSN4	GPA2	6837.5	9097.25	2397.5	333	318
MSN4	GAL11	609	476	566.5	1961	156
MSN4	MSN5	4579	2996	572.5	1250	96
MSN4	HOG1	1455.25	4261.25	965.75	503	113.25
MSN4	UMP1	7432	7689.25	5424.75	1184	899
MSN4	SOV1	5655.25	8103	3370	579	254.5
MSN4	SSN3	2098.5	0	569.5	829	303
MSN4	MCK1	3068	974.5	116	204	107.5
MSN4	YAK1	6700.75	4456	1990	447	126
MSN4	PSR1	7323	8848	3639	809	149
MSN4	MSC1	12230.2	13649	12217.5	2153.5	5535
MSN4	PSR2	6071.75	7199.5	3567	706	165
MSN4	RIM11	7821.5	9035.75	5019.5	357	200.5
GCN5	RAS2	NaN	NaN	NaN	6885	NaN
GCN5	SNF1	8175.5	6623	4435.5	772	265.5
GCN5	MSN2	1176	85	142	127	107
GCN5	MSN2MSN4	865	58.5	74	85	49
GCN5	RIM15	2223.25	32	31.5	110	57
GCN5	BMH2	8673.75	6532.5	6724	1399	1772.5
GCN5	SCH9	14989.5	11351.8	6466.5	1969	1015
GCN5	EAF7	1386	50.5	187.5	448	252.5
GCN5	SOK2	2110	59	139	197	75
GCN5	GIS1	1743.5	64.75	139.5	161	40
GCN5	YGK3	2130.5	52	130	205	60
GCN5	MSN4	6587	4228.25	2757.5	929.5	574.75
GCN5	TPK3	13339.5	13484	8878	3100	1203
GCN5	TOR1	1335	8	207	319	92
GCN5	WHI2	2420.5	188	242	82	175
GCN5	TPK1	2142	142	302	607	225
GCN5	TPK2	2015.5	94	296.5	322	131
GCN5	GPA2	2483.5	158	212.5	192	169
GCN5	GAL11	NaN	NaN	NaN	NaN	NaN
GCN5	MSN5	2052.5	143	166.5	334	109.5
GCN5	HOG1	57.5	0	154	188	171
GCN5	UMP1	4615.5	2189	2671	955	1304.5
GCN5	SOV1	7469.25	9594	4142	1868	1120.5
GCN5	SSN3	834.75	173	466	NaN	549.5
GCN5	MCK1	914	22	62	362	70
GCN5	YAK1	2459.25	85.5	180	132	197.5
GCN5	PSR1	2103.5	95.75	230.5	222	139
GCN5	MSC1	14451.8	18276	10951	2287	1954
GCN5	PSR2	5357.5	6997	4191	184	353
GCN5	RIM11	1724.5	77.5	228.25	212	107
MSN2	RAS2	4775	3557	1145.5	714	504
MSN2	SNF1	2622	1303.25	273	147	88
MSN2	MSN2	NaN	NaN	NaN	NaN	NaN
MSN2	MSN2MSN4	NaN	NaN	NaN	NaN	NaN
MSN2	RIM15	2591.75	2331.5	310.5	124	9.5
MSN2	BMH2	4065.5	4302.5	1048	532	78
MSN2	SCH9	14701	14677.8	3181.5	2104	548
MSN2	EAF7	4504.5	4154	2082.5	783	97.5
MSN2	SOK2	10271.2	11649	6488.25	924	671.75
MSN2	GIS1	2299	3760	923	215	64
MSN2	YGK3	2737	4363	722	592	93
MSN2	MSN4	2487.5	1722.5	309.75	172	97.5
MSN2	TPK3	5794	4426	1707	783	246
MSN2	TOR1	3607	4990.5	1134	1107.5	95
MSN2	WHI2	1982	3148.75	294	195	164.5
MSN2	TPK1	3678.5	3370	923	573	227
MSN2	TPK2	2157.5	3630	1034.5	428	84.5
MSN2	GPA2	7244	6780	2940	1013	424
MSN2	GAL11	228.5	174	280	1581	182
MSN2	MSN5	3948	3906	521	767	94
MSN2	HOG1	188	2618.5	139.5	265	116.5
MSN2	UMP1	2875	3697.5	1618.5	747	282
MSN2	SOV1	7069	5926.25	2261	1188	843.5
MSN2	SSN3	7462	7274	5190	1429	2117
MSN2	MCK1	1170.75	105	161.5	218	146.5
MSN2	YAK1	1882.25	1887	189	155	172.5
MSN2	PSR1	3009	4759	662.5	312	122.5
MSN2	MSC1	10017	10737	6491	1314.5	2676
MSN2	PSR2	2766.25	4356	1094.25	256	85
MSN2	RIM11	4060	4601	2007	417	114
SOD2	RAS2	4059	4683	7730	2259	4158
SOD2	SNF1	6561.5	3785	1510.5	464	106.5
SOD2	MSN2	5077.5	5639	1151.5	841	116
SOD2	MSN2MSN4	5188	5497	1101.5	1010	68
SOD2	RIM15	3187	3592	604	148	69
SOD2	BMH2	4759	6560	1383	197	102
SOD2	SCH9	20631.2	22950	6795.5	2016	1138.75
SOD2	EAF7	10395.5	9748.25	5979.25	1810.5	926
SOD2	SOK2	7415.5	12127	4110	227	577
SOD2	GIS1	6279.5	6932.5	2801.5	423	509.5
SOD2	YGK3	5973.5	8725.5	2781.5	628	173.5
SOD2	MSN4	7647.25	7716.75	2935.25	1490	416.75
SOD2	TPK3	9190.25	9729.5	4372	2257	1316
SOD2	TOR1	4244.5	6184	1342	379	110
SOD2	WHI2	4326.75	4771.5	1022.5	303	194.5
SOD2	TPK1	4687.25	4865.5	1406.5	305	229.5
SOD2	TPK2	4935	6766.5	2599	981.5	249
SOD2	GPA2	7205	9413.25	2479.5	335	426
SOD2	GAL11	600	649	459	1902.5	245
SOD2	MSN5	6205.5	6104.5	808	229	121
SOD2	HOG1	1407	5536	966.5	988	159
SOD2	UMP1	2643.25	4685.25	1995	828	595.75
SOD2	SOV1	6362.5	9268.75	3519.75	1760	894.25
SOD2	SSN3	11343.5	14867.8	5695.75	2161	576
SOD2	MCK1	2893	945.5	62.75	333	180
SOD2	YAK1	6069.75	4807.5	2434.25	585	201
SOD2	PSR1	7359.75	9157.75	2922.25	885	317.25
SOD2	MSC1	10808.8	10605	8240	2472	2279
SOD2	PSR2	5516.25	8739.75	2763	240	240.75
SOD2	RIM11	8684.75	10789.8	5335.75	2694	469.25
PSR1	RAS2	5366	8128	28347.5	12103.5	8953.5
PSR1	SNF1	6429	4159	1082	640	95
PSR1	MSN2	4733	5009.5	1320.5	609	78.5
PSR1	MSN2MSN4	3073	2037	492.5	321	38
PSR1	RIM15	5030.75	4808	6074	1319	4497.25
PSR1	BMH2	8342.5	9721	4765.5	1619.5	193.5
PSR1	SCH9	17266.5	22332	6894.75	1445	979.5
PSR1	EAF7	9767.25	10600.8	7013.75	1494	440.25
PSR1	SOK2	8623	12268	7790	2225	623
PSR1	GIS1	5778.5	8633.5	3718.25	462	107.5
PSR1	YGK3	6988	8433	3149.5	1336	147
PSR1	MSN4	6245.25	7133	2412.5	897.5	212.5
PSR1	TPK3	1544.5	86	171	153	127
PSR1	TOR1	8241.5	9720	2514	2451	225
PSR1	WHI2	NaN	NaN	NaN	1129	NaN
PSR1	TPK1	1610	45	139.25	263	164
PSR1	TPK2	4656.5	6445	2951	1375	134
PSR1	GPA2	2323.25	419.75	314.75	289	118.75
PSR1	GAL11	NaN	NaN	NaN	NaN	NaN
PSR1	MSN5	7877	8110	2505	1434.5	108
PSR1	HOG1	1423	5639.75	1682	828	108
PSR1	UMP1	10134.5	10979	7792.25	2247	1141.5
PSR1	SOV1	6351.5	8201.75	3368	722	198.5
PSR1	SSN3	2211	45	422.75	541.5	287
PSR1	MCK1	3379	1301.75	159.5	193	90.5
PSR1	YAK1	6285.25	5898.5	2633.5	627	134
PSR1	PSR1	NaN	NaN	NaN	NaN	NaN
PSR1	MSC1	11376.8	14200.5	9708	2315	3990.5
PSR1	PSR2	11504.2	16211.8	5579.75	1992.5	411
PSR1	RIM11	7827.5	10899.8	5565.25	1210	175
HSP104	RAS2	15789.5	20140.5	32471.5	7770.5	13188.5
HSP104	SNF1	NaN	NaN	NaN	NaN	NaN
HSP104	MSN2	15746	16566	8345	1821	593
HSP104	MSN2MSN4	6305.5	2121	2336	559	408
HSP104	RIM15	7691	7239.5	2082.75	449	122
HSP104	BMH2	6345.5	6926.25	3012.75	1005	109.5
HSP104	SCH9	12590	14316	8056	1857.5	1459
HSP104	EAF7	13100	13044.5	8767	2585	1959.75
HSP104	SOK2	17865	17691	13165	2408	2587
HSP104	GIS1	13505.8	17345	11402.5	841	2417
HSP104	YGK3	10884	5712	3527	2764	278
HSP104	MSN4	9587.25	9713.75	4805.75	338	334
HSP104	TPK3	8982	10962.5	5902	1236	1841
HSP104	TOR1	8300	7470	3278	1928	543
HSP104	WHI2	4135.25	6554	1562.75	466	98
HSP104	TPK1	9880.75	9992.5	6843.5	2729	712
HSP104	TPK2	4437	5309	1615.5	300	375
HSP104	GPA2	3625.5	1866	2389.75	1534	274
HSP104	GAL11	10640	7179.5	7043.5	2074	1199
HSP104	MSN5	10116	9699	4725	1591	289
HSP104	HOG1	2432.5	5979	1331.5	1551.5	168
HSP104	UMP1	3706	6092.5	1186	305	155
HSP104	SOV1	NaN	NaN	NaN	NaN	NaN
HSP104	SSN3	9645	6939	4619.75	1229	859
HSP104	MCK1	6430	1342	168.5	1221	283.5
HSP104	YAK1	16636.5	16850.2	10918.8	2035	2602
HSP104	PSR1	NaN	NaN	NaN	NaN	NaN
HSP104	MSC1	8559	11272	5872	1338	797
HSP104	PSR2	5612.75	6341.75	1984.5	1573	410.5
HSP104	RIM11	9031.75	10468.5	5011.75	1511	400
KAP123	RAS2	23271.5	14434	7219	3007.5	948
KAP123	SNF1	NaN	NaN	NaN	NaN	NaN
KAP123	MSN2	8069	7904.5	879	1017	230
KAP123	MSN2MSN4	NaN	NaN	NaN	NaN	NaN
KAP123	RIM15	4957.25	3563.5	844	590.5	285
KAP123	BMH2	NaN	NaN	NaN	NaN	NaN
KAP123	SCH9	9810.5	11754.2	5015.5	1457	740.5
KAP123	EAF7	NaN	NaN	NaN	NaN	NaN
KAP123	SOK2	9609	12795	5859	2061.5	683
KAP123	GIS1	NaN	NaN	NaN	NaN	NaN
KAP123	YGK3	7944	9717.5	3395.5	1166.5	323
KAP123	MSN4	NaN	NaN	NaN	NaN	NaN
KAP123	TPK3	NaN	NaN	NaN	NaN	NaN
KAP123	TOR1	11448	7561	1533	1343	703
KAP123	WHI2	NaN	NaN	NaN	NaN	NaN
KAP123	TPK1	8395.25	9496	3085.25	1458	425
KAP123	TPK2	6694.5	6681	2818.5	1249	304
KAP123	GPA2	14382.5	16787	6189.5	1819	649
KAP123	GAL11	NaN	NaN	NaN	NaN	NaN
KAP123	MSN5	NaN	NaN	NaN	NaN	NaN
KAP123	HOG1	NaN	NaN	NaN	NaN	NaN
KAP123	UMP1	NaN	NaN	NaN	NaN	NaN
KAP123	SOV1	NaN	NaN	NaN	NaN	NaN
KAP123	SSN3	8626	8766	4361	1604	474
KAP123	MCK1	NaN	NaN	NaN	NaN	NaN
KAP123	YAK1	NaN	NaN	NaN	NaN	NaN
KAP123	PSR1	7593	8544	2470	931	347
KAP123	MSC1	7701	9502	4107	782	567
KAP123	PSR2	20475.8	21455.5	11545.8	2576	4112.5
KAP123	RIM11	NaN	NaN	NaN	NaN	NaN
ATP10	RAS2	8890.5	7140.5	12541	4637	3787
ATP10	SNF1	5408.75	4938.25	2343.5	249	56.5
ATP10	MSN2	5701.5	5707.5	2052.5	334	91
ATP10	MSN2MSN4	3474	2283.5	228.25	79	31
ATP10	RIM15	5724.5	4733	1487.5	188	98
ATP10	BMH2	8527.75	9779.25	5664.25	706	528.25
ATP10	SCH9	7165.75	5043.5	2250.75	1143	488
ATP10	EAF7	10102.2	9485.5	6830	1498	882.25
ATP10	SOK2	13150.5	15417	14002	1373	2023
ATP10	GIS1	6608	9185	5050.5	253	229
ATP10	YGK3	8885	10203	5444.5	710	281
ATP10	MSN4	8459.5	8055.75	4032.5	316	319.5
ATP10	TPK3	9844	10038	8264	1064	1506
ATP10	TOR1	8754.5	8624	4245.5	1341	486.5
ATP10	WHI2	3813.75	4874.5	1437.5	151	112.5
ATP10	TPK1	8833	7093	5083.5	759	602.5
ATP10	TPK2	5239	6610	3911	582	225
ATP10	GPA2	12799.2	12818.5	13574	1698	4426
ATP10	GAL11	7105.5	8042.75	5473.25	3315.5	1260.5
ATP10	MSN5	8205	7550.5	2800	586	172
ATP10	HOG1	2010	5652.5	2102	215	155
ATP10	UMP1	9228.75	9720.75	7003	1528	1372.25
ATP10	SOV1	6642.75	8302	3527	1540	237
ATP10	SSN3	15813.5	20859.5	14198	3063	1668.5
ATP10	MCK1	3134	1363	162.5	139	98.5
ATP10	YAK1	5885.25	4722	2428.5	204	186
ATP10	PSR1	6768.5	8220	3529.75	377	267
ATP10	MSC1	11311.8	11420	10753	1442	3073
ATP10	PSR2	6009	8009.75	4297.75	488	389.5
ATP10	RIM11	8645.25	9976.25	6780.75	748	415.25
ELP6	RAS2	5181	2571	3160	5049	361
ELP6	SNF1	8837.5	5758.25	3974.5	939	339
ELP6	MSN2	9252.5	9711.5	5005	1672	310
ELP6	MSN2MSN4	1287	40.25	68	238	171
ELP6	RIM15	9687	9426.5	4030.5	906	356.5
ELP6	BMH2	1507.75	104.5	230.25	324	153.75
ELP6	SCH9	13252.5	14188	5271	1795	589.5
ELP6	EAF7	12257.5	12548.8	12300	4110	2688.75
ELP6	SOK2	5394	10982.5	5377	5319	1194
ELP6	GIS1	8431	11968.8	7847.25	1764	1170.75
ELP6	YGK3	11417	13278	8546.5	3253	1015
ELP6	MSN4	11148.5	11884.2	6541	1818.5	597.5
ELP6	TPK3	9520	10418	9655	4004	3756
ELP6	TOR1	9884	10436.5	7123.5	4446	1382.5
ELP6	WHI2	6289.75	8380.75	2471	415	339.75
ELP6	TPK1	8223.5	10595.8	3974.5	1247	751
ELP6	TPK2	9342	10945.5	7472.5	2911	575
ELP6	GPA2	2555.5	211	412	2901	407
ELP6	GAL11	NaN	NaN	NaN	NaN	NaN
ELP6	MSN5	9517	9636	4204.5	3098	704
ELP6	HOG1	3729.5	8292.5	3662.5	1758.5	393.5
ELP6	UMP1	8504.5	9419.5	9822	2830	2773.5
ELP6	SOV1	9280.5	10690	5850.5	2534	1035.5
ELP6	SSN3	5449.5	6298.5	4967.25	2945	976.5
ELP6	MCK1	4268.75	1909.25	980.25	830	264.5
ELP6	YAK1	10090.2	8687.25	5992.75	1789.5	594.25
ELP6	PSR1	11639.5	14488.2	7700	2260.5	1063.5
ELP6	MSC1	12707.5	13689.5	11783.5	3423	2240.5
ELP6	PSR2	10225.5	12499.2	7600.5	2686	960.5
ELP6	RIM11	12513.8	15336.2	10109.2	3835	1381.75
PBS2	RAS2	5828	8422	10479	4655	2611
PBS2	SNF1	1637.75	2597.75	777	255	101
PBS2	MSN2	1136	4619	596	261	119
PBS2	MSN2MSN4	404.5	570	232.5	144	47
PBS2	RIM15	1286	4117.5	839	180	66
PBS2	BMH2	3669	5336	1906	749	126
PBS2	SCH9	9035	9430	4663	979	518
PBS2	EAF7	2873	5701	1953	606	151
PBS2	SOK2	8073	12349	5210	715	598
PBS2	GIS1	1510.5	6414	1491.25	341	82
PBS2	YGK3	2048	8039.5	2081	697	113
PBS2	MSN4	3100.25	5398.25	1206	413	162
PBS2	TPK3	3745	7375.5	2738	972	345
PBS2	TOR1	11572	12212	3151	1233	538
PBS2	WHI2	1645	4081.5	422	325	176.5
PBS2	TPK1	2622.5	6934.5	2465.25	715	285
PBS2	TPK2	736.5	5041.5	1727.5	468	164
PBS2	GPA2	8584.25	10845.8	5447.75	1228	1145.5
PBS2	GAL11	85	299.5	421.5	2295	335.75
PBS2	MSN5	471	332	280	355	155
PBS2	HOG1	1104.75	5916	1449.5	738	152
PBS2	UMP1	1781.25	6414	2828	1280.5	529
PBS2	SOV1	7336.25	8580	3227.25	1167	711.75
PBS2	SSN3	9338	13963.5	5755.5	1733	2567
PBS2	MCK1	176	329.5	58.5	586	202
PBS2	YAK1	2068	4599.75	892	252	196.5
PBS2	PSR1	1959.5	6681.5	1531.5	392	139.5
PBS2	MSC1	5555.5	9273	5614	607	870
PBS2	PSR2	1327.25	6514.75	1333.5	308	81.5
PBS2	RIM11	2255.75	6970.25	2285.75	383	160
SSK2	RAS2	9007.5	6794	6698	1540	1649
SSK2	SNF1	5856	2975.5	618	203	83
SSK2	MSN2	4708	4468	359	353	119
SSK2	MSN2MSN4	2846	3747	847.25	172	74
SSK2	RIM15	5700	4232.5	856	159	82
SSK2	BMH2	6420.5	5277	2599	332	129
SSK2	SCH9	18245.5	16547.2	8864.5	2690	1971.5
SSK2	EAF7	9144.75	6753	2466.5	786	139.5
SSK2	SOK2	11197.5	12340	6519	1096	803
SSK2	GIS1	5426.5	5785	2139	317	107
SSK2	YGK3	7505	7034.5	2044	818	103
SSK2	MSN4	5616	4492.25	1072.75	250	152.75
SSK2	TPK3	8170.5	8020	2417	1123	368
SSK2	TOR1	13246	10543	2103.5	1219	249
SSK2	WHI2	3811.5	5121.5	755	300	197.5
SSK2	TPK1	3467.75	458.75	254.5	356	217
SSK2	TPK2	4500.25	5227.5	1570.25	495	188.25
SSK2	GPA2	12086	11540.8	5790	1476	1383
SSK2	GAL11	5714	7332	2738	1730.25	974
SSK2	MSN5	7902.5	5788	804	792.5	100
SSK2	HOG1	1111.75	5615	1271.25	747	163.75
SSK2	UMP1	4387.5	5890.5	1654	990	459
SSK2	SOV1	5977	6638.5	1584	221	249.5
SSK2	SSN3	9365	8704	4997.25	2703	4365
SSK2	MCK1	2481.25	557.5	34	267	157.5
SSK2	YAK1	6232	4773	1071.25	194.5	217.5
SSK2	PSR1	6514	7580	1701.25	375	171
SSK2	MSC1	11684.5	10342.5	6668	864	1539
SSK2	PSR2	5665.5	6984	1534	351	128.5
SSK2	RIM11	6998.75	7389.25	2248	472	150.5
SIT4	RAS2	NaN	NaN	NaN	2325	NaN
SIT4	SNF1	4014	7785.25	3001.5	352	190
SIT4	MSN2	6075.5	6622	2751	931	337
SIT4	MSN2MSN4	4322.75	4325.25	1237	338	161.5
SIT4	RIM15	3728.75	6622.75	1658.25	155	138.75
SIT4	BMH2	5299	13573.5	3544	978	769
SIT4	SCH9	12330	11179.5	4054	1359	579
SIT4	EAF7	6072.25	12004.2	4452.75	552	547.25
SIT4	SOK2	4480	13635.5	3679	591	244
SIT4	GIS1	4268.75	11489	2962.75	407	358.5
SIT4	YGK3	5269.5	12540	3318	710	253
SIT4	MSN4	4211	8571	1564	219	150
SIT4	TPK3	5848	11693	3912	802	657
SIT4	TOR1	12935.5	15022	5759	2120.5	671
SIT4	WHI2	6800.5	9743	1752	644	279.5
SIT4	TPK1	6778	12586	4481	1087	741
SIT4	TPK2	3406	7126	2401	487	634
SIT4	GPA2	6565.75	13073.8	3146.25	1183	678.5
SIT4	GAL11	NaN	NaN	NaN	NaN	NaN
SIT4	MSN5	5105	10543	2937.25	902.5	433.5
SIT4	HOG1	11874.5	13920.5	6258	1304	718
SIT4	UMP1	0	0	0	902	769
SIT4	SOV1	4568	11431.8	3647	409	968.5
SIT4	SSN3	11422	15863	6774.25	1729	365
SIT4	MCK1	4258.75	4817.75	1294.75	479	678.5
SIT4	YAK1	4904.75	10063.2	3398	367	255
SIT4	PSR1	5570.5	11820.5	3492.75	384	883
SIT4	MSC1	5891	8866	3495	763	499
SIT4	PSR2	3974.5	12671.5	2745.5	561	247.5
SIT4	RIM11	4509	11373	3477.25	777	1039.5
RGS2	RAS2	2800	6645.5	10222	3024	4215
RGS2	SNF1	4699.25	2938	2007.25	386	60.5
RGS2	MSN2	2842	3843	597	284	106
RGS2	MSN2MSN4	1669.5	965	153	159	40
RGS2	RIM15	4610	3992	1739.5	317	73
RGS2	BMH2	3083.25	5487	1252.5	193	67
RGS2	SCH9	6991.5	7468	3876.75	2181	277
RGS2	EAF7	5960.5	6506	5083	1228	393.5
RGS2	SOK2	6341.5	9757.5	5514	1297	703
RGS2	GIS1	3940.5	6678.75	3792.75	337.5	109
RGS2	YGK3	5721.5	9273	4510	1189	152
RGS2	MSN4	3596.75	4077	2128.5	353	153
RGS2	TPK3	7506.5	9711.5	5783	1576	699
RGS2	TOR1	4048	7439.75	1409	210	143
RGS2	WHI2	3035.5	5017.5	1319	371	128
RGS2	TPK1	4031	5319	2748.5	357	237
RGS2	TPK2	3562.5	5655	3294	1249	168
RGS2	GPA2	5288	9462.25	2259	227	603.5
RGS2	GAL11	665	698.5	622	2495.5	181
RGS2	MSN5	5796	6302	2347.5	1250	116
RGS2	HOG1	1195.75	4825	1565.25	451	172
RGS2	UMP1	2407.5	5319.5	2256.75	629	368.5
RGS2	SOV1	8800.25	15262.2	6402	3286	645
RGS2	SSN3	3925.5	5839.5	2386.5	1354	472.5
RGS2	MCK1	1737	763	33	448	152
RGS2	YAK1	2835	90	135	200	120.5
RGS2	PSR1	3919.25	6178	3182	711	208
RGS2	MSC1	8981.25	12227	7414	1915.5	2603
RGS2	PSR2	3408.5	6721.25	2998.75	857	190
RGS2	RIM11	4359	6184	4180.75	501	251.5
RIM15	RAS2	4538	5132	11446	2506	4170
RIM15	SNF1	10054	8112	5388.75	787	205
RIM15	MSN2	3152.5	3354	427	262.5	78
RIM15	MSN2MSN4	1499	488	142.25	118	9
RIM15	RIM15	NaN	NaN	NaN	NaN	NaN
RIM15	BMH2	14177.8	14878.5	8831.5	2348	889.5
RIM15	SCH9	29337.5	20324	9376.75	1732	849
RIM15	EAF7	7630.5	6996.75	3977.5	373	327
RIM15	SOK2	2426	2938	861	477	207
RIM15	GIS1	4355.5	5993.5	2506	196.5	114.5
RIM15	YGK3	5035	6331	2350.5	643	164
RIM15	MSN4	5613.5	5681.5	2363.5	277	120.5
RIM15	TPK3	6457.5	7530	3594	687	653
RIM15	TOR1	5163	6124	1700.5	675	100
RIM15	WHI2	4421.25	5298	1139.5	176	223.5
RIM15	TPK1	4415	4131	1599	141	158
RIM15	TPK2	3036.5	4535	1647	208	106
RIM15	GPA2	8819	11063	6590	677	1433.25
RIM15	GAL11	NaN	NaN	NaN	NaN	NaN
RIM15	MSN5	6444	6164.5	1463	548	97
RIM15	HOG1	743	4195.75	670	191	125.5
RIM15	UMP1	6433.5	7119.5	3966.5	1204	368.5
RIM15	SOV1	3386	5174	1386.5	247	174.5
RIM15	SSN3	3282	4659	3521	3139	495
RIM15	MCK1	1926.5	202.75	204	170	130
RIM15	YAK1	3684.5	3720.5	898	111	105.5
RIM15	PSR1	4633	7019	1927.25	194	145
RIM15	MSC1	10560	11935.5	7913	1109	3816
RIM15	PSR2	4107	5761	1763	138	101
RIM15	RIM11	5343.25	8429	2787.75	292	135.5
PPG1	RAS2	11233.5	11121	11190.5	2857.5	4546
PPG1	SNF1	9701.5	7510	4600.5	640	216
PPG1	MSN2	7984	8413.5	3103.5	684	179
PPG1	MSN2MSN4	3954	2690	474	215	50
PPG1	RIM15	7158.5	7510	4306.5	407	315.5
PPG1	BMH2	10768.2	12978.2	8595.5	2199	1645.25
PPG1	SCH9	12089	14899	4214.5	1082	747.5
PPG1	EAF7	11590.5	10989.2	9365	1702	1765
PPG1	SOK2	12007.5	17130	13366.5	1205	3164
PPG1	GIS1	8233.25	11673	7253.25	650	704
PPG1	YGK3	10194.5	12400.5	7291.5	1510	811.5
PPG1	MSN4	12700	10662.8	5813	1147	1125.25
PPG1	TPK3	10868	12359	10731	1955	2825
PPG1	TOR1	5030.5	4979	579	461	113
PPG1	WHI2	7283.25	9658.5	3380.5	479	259
PPG1	TPK1	3592.75	2339	3043.75	608	247
PPG1	TPK2	8326.5	9222	7097	1003	396
PPG1	GPA2	14543.8	13586	15878.8	2332	5680.75
PPG1	GAL11	1298.5	1550	1140	2303	269
PPG1	MSN5	9991.5	8582.5	4323	1197	202
PPG1	HOG1	2835.5	9112.75	4368.5	423	232.5
PPG1	UMP1	7879	4803	4747	1063	1049
PPG1	SOV1	10647.5	11588.8	6500.5	983	1004
PPG1	SSN3	15537	17432	9488	2664.5	1080
PPG1	MCK1	6379.5	4982	1640.5	381	246
PPG1	YAK1	9397.75	7224	5721	692	380.75
PPG1	PSR1	9917.75	13268.5	6869.75	875	611.5
PPG1	MSC1	13536.2	13580.5	11669	1391	2548
PPG1	PSR2	9242	11727.5	7142	887	703.5
PPG1	RIM11	12701.2	15306.5	10143.2	1019	1221.5
BCY1	RAS2	1625	3156	24896	6775.5	9945
BCY1	SNF1	5963.5	5381.5	2759	393	102
BCY1	MSN2	4189	4206	681	774	91
BCY1	MSN2MSN4	2895	2056	273.5	248	24
BCY1	RIM15	6612.5	6537	1907	324.5	130
BCY1	BMH2	9135.25	10229.8	5009.25	2079	372
BCY1	SCH9	16683.2	18373	6505.5	2692	1407
BCY1	EAF7	10893.5	10583	6297.75	1870	572
BCY1	SOK2	11164.5	13126	7497	1003	1239
BCY1	GIS1	4593	6467	2083.5	480	155.5
BCY1	YGK3	1363	22.25	122	965	111
BCY1	MSN4	8996.75	9712	4283.75	1464	347.5
BCY1	TPK3	9644.5	9542	4730.5	1544.5	806.5
BCY1	TOR1	8261.5	8874	1490.75	1637	453
BCY1	WHI2	4718	6413.75	1221.75	365	147
BCY1	TPK1	1117.75	74	514.5	643	183
BCY1	TPK2	4283.25	6171.5	2496.5	840	205
BCY1	GPA2	11434.5	11478.2	6731.5	1466.5	1267.75
BCY1	GAL11	30	0	280.5	2644	208
BCY1	MSN5	3059	352.5	427.5	332	127
BCY1	HOG1	2170	6446	1364.5	576.5	182.5
BCY1	UMP1	3700	6180.5	2538	804	356
BCY1	SOV1	7197.25	9917	4281.25	1834	453
BCY1	SSN3	8429.25	8964.5	4104.5	1042	380.5
BCY1	MCK1	2890.5	1099.75	169.75	186	144.5
BCY1	YAK1	7376.5	6306	2804.5	523.5	200.5
BCY1	PSR1	8038.5	10499	3522.75	816	336
BCY1	MSC1	11808.5	12656	9933	2099.5	2513
BCY1	PSR2	6315.5	9052.5	2916.5	681	253.25
BCY1	RIM11	8077.25	9698.75	4031.75	2275	320.25

## Sheet: B - Genetic interactions
Mutant1	Mutant2	Osmotic stress	Redox stress	Heat stress	Diauxic shift	Log phase
SSN3	RAS2	6.6537	4.824	2.9116	-0.60717	-3.8817
SSN3	SNF1	-1.9425	-5.0163	-1.3063	-0.74582	-0.2463
SSN3	MSN2	0.062562	-0.85224	0.50806	-0.18905	-0.36212
SSN3	MSN2MSN4	-1.6003	-1.1623	0.26501	-0.80251	-0.27662
SSN3	RIM15	2.856	2.5819	2.829	-0.084977	4.3066
SSN3	BMH2	6.8762	9.2796	5.1878	1.1489	0.82074
SSN3	SCH9	-2.237	-0.42669	0.75599	-0.44522	-0.52571
SSN3	EAF7	0.93048	-1.1278	-1.1873	-1.1067	-0.7351
SSN3	SOK2	-2.1523	-2.9303	-1.5959	-0.16018	-0.99595
SSN3	GIS1	-2.9935	-1.7468	-1.6225	-0.81987	-0.73342
SSN3	YGK3	1.7625	5.5466	-1.4534	-0.088138	-0.47553
SSN3	MSN4	6.8134	12.612	2.3986	1.8863	3.5532
SSN3	TPK3	2.0049	3.2068	-1.0946	-0.47523	-0.58419
SSN3	TOR1	-3.0879	-2.1452	-1.8437	-0.37126	-0.68009
SSN3	WHI2	-2.2055	-4.9776	-1.2356	-0.97026	-0.38588
SSN3	TPK1	-3.0099	0.084549	0.25622	-0.56844	-0.59387
SSN3	TPK2	-3.52	-5.067	-1.6387	-0.17683	-0.63996
SSN3	GPA2	-3.8682	-2.2353	-1.0558	-0.37891	-1.5487
SSN3	GAL11	-3.3987	-3.7558	-2.2698	0.092442	-1.3166
SSN3	MSN5	-1.935	-1.0008	-0.06875	0.033095	-0.28045
SSN3	HOG1	3.0139	4.4926	2.8414	0.46331	1.1865
SSN3	UMP1	5.9685	2.5821	0.88564	2.8839	3.2792
SSN3	SOV1	-1.889	-3.7283	8.4149	6.2604	13.326
SSN3	SSN3	NaN	NaN	NaN	NaN	NaN
SSN3	MCK1	-0.12508	-1.8036	-1.0679	-0.48136	-0.48024
SSN3	YAK1	5.5405	9.3671	3.0197	1.4033	-0.2429
SSN3	PSR1	-0.45159	-1.3324	0.36792	-0.59627	0.066816
SSN3	MSC1	-3.8896	-6.4822	-3.5803	-0.56208	-1.1471
SSN3	PSR2	-2.1779	-1.5789	0.40785	-0.06318	0.35844
SSN3	RIM11	-2.7703	-3.5596	-1.1352	0.071473	0.52718
MSN5	RAS2	0.92989	0.77862	-3.5718	-0.71776	0.027171
MSN5	SNF1	2.1751	2.9323	0.82223	0.47289	0.039977
MSN5	MSN2	0.51565	2.6778	0.90901	0.010081	0.1035
MSN5	MSN2MSN4	-0.80324	0.30088	0.168	-0.11211	0.032
MSN5	RIM15	1.6127	2.2402	0.43478	-0.12275	-0.060141
MSN5	BMH2	2.1087	3.2286	0.55037	0.32705	-0.00044958
MSN5	SCH9	-5.2643	-5.9685	-2.627	-0.35739	-0.11475
MSN5	EAF7	-0.84916	0.87706	-0.58555	-0.16242	-0.38803
MSN5	SOK2	-3.2555	-5.3093	-3.1095	-0.88758	-0.63762
MSN5	GIS1	-2.2341	-3.6087	-1.4415	-0.36817	0.016605
MSN5	YGK3	-1.8412	-2.9867	-0.83999	-0.78885	0.017688
MSN5	MSN4	-0.36357	-0.15381	-0.7648	0.01069	-0.075094
MSN5	TPK3	1.4117	2.6977	1.0262	0.20646	-0.44312
MSN5	TOR1	NaN	NaN	NaN	NaN	NaN
MSN5	WHI2	1.9456	1.1059	0.6585	-0.12838	0.117
MSN5	TPK1	-3.7054	-2.9441	-1.3707	-0.85373	-0.089623
MSN5	TPK2	-2.1697	-3.8073	-0.90079	-0.58622	0.08882
MSN5	GPA2	3.2197	4.8469	5.0179	0.63676	0.04499
MSN5	GAL11	-0.09419	0.77675	0.61775	0.50529	0.086725
MSN5	MSN5	NaN	NaN	NaN	NaN	NaN
MSN5	HOG1	-1.5696	-2.0917	-0.017776	-0.24659	0.13324
MSN5	UMP1	NaN	NaN	NaN	0.87108	NaN
MSN5	SOV1	-0.17283	-0.68546	-0.24812	-0.48805	-0.16547
MSN5	SSN3	5.9247	5.7854	3.9791	0.50894	-0.46771
MSN5	MCK1	1.744	2.6225	0.2375	0.44345	0.1535
MSN5	YAK1	-0.19293	1.1711	-0.38888	-0.20633	0.027691
MSN5	PSR1	-3.2077	-4.1514	-0.85511	-0.72457	0.1903
MSN5	MSC1	0.68034	0.6362	1.5162	1.7137	-0.53789
MSN5	PSR2	1.1619	0.94911	-0.23067	0.048887	-0.067222
MSN5	RIM11	1.0449	2.6456	1.0003	0.40474	-0.068042
TOR2	RAS2	1.3065	0.20866	-0.5424	-1.7731	0.15993
TOR2	SNF1	-0.8686	-1.5911	-0.78998	-0.25013	-0.055038
TOR2	MSN2	0.050578	0.35164	-0.17645	-0.088244	0.061479
TOR2	MSN2MSN4	0.69903	-0.11164	-0.25834	0.17852	0.034231
TOR2	RIM15	0.26686	-0.062364	-0.55486	0.27783	-0.1075
TOR2	BMH2	0.98868	1.4303	0.61538	0.23104	0.17961
TOR2	SCH9	-0.93926	-2.5372	0.29673	-0.16914	-0.02909
TOR2	EAF7	0.58564	2.2318	2.0643	-0.21888	0.25161
TOR2	SOK2	-4.6358	-1.1837	-2.3896	-0.82961	-0.63517
TOR2	GIS1	0.66115	1.4079	0.13807	-0.099475	0.052073
TOR2	YGK3	1.1132	1.3395	0.36638	0.18333	0.11788
TOR2	MSN4	1.4121	1.5453	1.0875	0.48568	0.10408
TOR2	TPK3	0.78829	2.6319	1.7964	0.42515	0.80917
TOR2	TOR1	-5.0665	-5.7665	-2.7663	-1.0073	-0.23259
TOR2	WHI2	0.71816	0.25131	-0.54596	-0.14093	0.048341
TOR2	TPK1	0.13494	-0.28181	-0.22385	0.056542	-0.031505
TOR2	TPK2	0.087195	0.38926	-0.58641	0.19462	0.085547
TOR2	GPA2	-5.6388	-7.6001	-5.0737	0.0053322	-0.90326
TOR2	GAL11	0.69221	-0.89227	-0.99941	0.3046	0.015282
TOR2	MSN5	-1.6404	-0.67838	-1.0588	0.28953	0.016877
TOR2	HOG1	0.0032158	-0.15217	-0.71427	0.29408	0.039556
TOR2	UMP1	-0.40824	-0.50324	-1.3369	-0.52627	-0.25116
TOR2	SOV1	0.21349	-0.48651	-0.49956	-0.23094	-0.49969
TOR2	SSN3	-1.064	-1.9006	-3.7205	-0.88355	-0.4211
TOR2	MCK1	0.50184	-0.41382	-0.46728	0.59304	-0.010247
TOR2	YAK1	0.29943	-0.308	-0.44846	0.0017273	-0.045525
TOR2	PSR1	0.18652	0.78695	0.037766	0.19166	-0.00010701
TOR2	MSC1	0.12681	1.4691	2.0858	0.54838	0.45164
TOR2	PSR2	0.02274	0.16416	-0.11994	0.035187	-0.066272
TOR2	RIM11	-0.080856	0.62049	0.23894	0.27501	-0.11959
CYR1	RAS2	1.4735	1.2196	-0.33471	-2.4925	0.16625
CYR1	SNF1	1.1437	-0.088009	-0.27407	0.92896	-0.13531
CYR1	MSN2	-0.2257	0.40879	0.16332	0.0068728	-0.053347
CYR1	MSN2MSN4	-0.37098	0.11972	-0.21268	0.098239	-0.049395
CYR1	RIM15	-0.29373	-0.2232	-0.026456	0.33225	-0.18331
CYR1	BMH2	0.3141	1.6845	0.35942	0.16741	0.06206
CYR1	SCH9	-4.2931	-3.2774	-1.7305	-0.84998	0.077727
CYR1	EAF7	0.061302	0.32368	0.45738	-0.48033	0.10042
CYR1	SOK2	1.5669	-1.7688	-0.27396	-0.051365	0.44683
CYR1	GIS1	-0.63455	-0.59686	-0.5119	-0.096079	-0.06614
CYR1	YGK3	0.90218	0.35024	-0.55542	-0.14977	0.0099634
CYR1	MSN4	1.5717	2.8562	1.8563	0.30184	0.037582
CYR1	TPK3	0.13361	0.98672	0.29536	-0.4076	0.93534
CYR1	TOR1	0.33746	0.98766	0.24149	-0.27883	-0.037682
CYR1	WHI2	0.19658	0.41723	-0.34231	-0.16087	-0.06123
CYR1	TPK1	-3.2355	-6.4866	-3.834	-0.23073	-0.25248
CYR1	TPK2	0.097423	0.4564	-0.23467	0.046562	-0.08233
CYR1	GPA2	-1.0256	-1.4663	-2.8699	-0.042464	0.92369
CYR1	GAL11	-0.11967	-0.72035	-0.82683	0.36442	-0.21146
CYR1	MSN5	0.034086	0.84602	0.42829	0.10934	-0.052754
CYR1	HOG1	-0.27025	0.17793	0.06443	0.10946	-0.056641
CYR1	UMP1	-0.17123	0.11482	-0.78714	-0.18149	-0.26975
CYR1	SOV1	-0.4181	-0.26443	0.18069	-0.43105	-0.59944
CYR1	SSN3	6.3347	2.4803	4.5845	1.1925	0.48228
CYR1	MCK1	-0.40864	-0.16988	-0.21135	0.10977	-0.079319
CYR1	YAK1	-0.4117	0.70155	-0.099355	-0.24613	-0.14943
CYR1	PSR1	-0.76296	0.25983	-0.83594	-0.11788	-0.10464
CYR1	MSC1	0.67016	2.5368	2.2111	0.3885	0.80789
CYR1	PSR2	-0.17834	0.949	-0.14956	0.038594	-0.15358
CYR1	RIM11	-2.4236	-2.6581	-1.5627	-0.10159	-0.14881
RAS1	RAS2	NaN	NaN	NaN	NaN	NaN
RAS1	SNF1	10.909	10.084	3.815	0.93711	0.18516
RAS1	MSN2	0.89172	1.1699	0.20799	-0.017384	-0.19575
RAS1	MSN2MSN4	3.1088	3.0641	0.042327	-0.11918	-0.22811
RAS1	RIM15	5.9173	2.0065	4.8143	1.0753	0.41802
RAS1	BMH2	-1.7647	-1.826	-1.202	-0.47552	0.34203
RAS1	SCH9	-5.48	-4.3052	-1.6716	-0.49939	0.023823
RAS1	EAF7	NaN	NaN	NaN	NaN	NaN
RAS1	SOK2	7.0573	8.8883	3.9226	0.29539	-0.36773
RAS1	GIS1	4.4389	6.2569	1.4239	-0.21139	-0.15791
RAS1	YGK3	NaN	NaN	NaN	NaN	NaN
RAS1	MSN4	NaN	NaN	NaN	NaN	NaN
RAS1	TPK3	4.9164	5.0005	5.0819	0.64542	2.1834
RAS1	TOR1	NaN	NaN	NaN	NaN	NaN
RAS1	WHI2	NaN	NaN	NaN	NaN	NaN
RAS1	TPK1	1.5995	0.51511	1.0924	3.2476	-0.20136
RAS1	TPK2	-1.0212	-1.9966	-1.6971	-0.24669	-0.1799
RAS1	GPA2	-0.45387	-3.845	-2.4918	-0.39126	-0.96695
RAS1	GAL11	NaN	NaN	NaN	NaN	NaN
RAS1	MSN5	NaN	NaN	NaN	NaN	NaN
RAS1	HOG1	-2.4295	-1.7785	-1.8994	-0.72746	-0.4688
RAS1	UMP1	NaN	NaN	NaN	-0.7393	NaN
RAS1	SOV1	-2.3862	-2.1855	-1.7292	-0.29131	-0.28572
RAS1	SSN3	-3.004	-3.5134	-1.3846	-0.84275	-0.59787
RAS1	MCK1	NaN	NaN	NaN	NaN	NaN
RAS1	YAK1	4.7853	5.5525	2.3219	1.2651	0.63764
RAS1	PSR1	-2.8469	-2.3123	-2.3779	-0.62018	-0.16224
RAS1	MSC1	-4.3383	-4.4497	-5.8689	-0.85402	-2.3625
RAS1	PSR2	0.20946	-0.29994	1.0053	0.3357	0.60245
RAS1	RIM11	-4.9207	-7.589	-1.975	1.564	-0.14013
RTG2	RAS2	0.41991	4.6463	19.337	12.427	0.0063531
RTG2	SNF1	NaN	NaN	NaN	-0.65701	NaN
RTG2	MSN2	-4.7735	-3.291	-2.8821	0.0060278	-0.1114
RTG2	MSN2MSN4	0.86388	-0.56705	-1.8808	-0.59162	-0.0060759
RTG2	RIM15	0.10111	1.196	-1.0942	-0.00035117	-1.0305
RTG2	BMH2	NaN	NaN	NaN	NaN	NaN
RTG2	SCH9	-2.5988	-2.2182	-1.2304	-0.21438	0.088096
RTG2	EAF7	NaN	NaN	NaN	NaN	NaN
RTG2	SOK2	-0.53253	-0.85489	-2.5864	-0.44029	-0.53353
RTG2	GIS1	-0.49258	-1.3736	-1.4917	0.43029	0.19569
RTG2	YGK3	0.81397	5.5508	3.3646	-0.51568	0.20694
RTG2	MSN4	7.4159	0.34058	1.7767	-0.42954	-0.59125
RTG2	TPK3	-0.32619	0.14988	-0.26887	-0.96579	-0.72037
RTG2	TOR1	0.9035	-1.8758	0.3207	-0.53299	0.60577
RTG2	WHI2	-0.26882	0.97958	-1.3707	-0.99351	-0.062001
RTG2	TPK1	1.8676	1.8911	1.5171	-0.99063	0.39939
RTG2	TPK2	0.82245	1.9132	-1.2236	-0.16346	0.020781
RTG2	GPA2	6.2196	4.5101	5.5418	-0.10415	1.7668
RTG2	GAL11	NaN	NaN	NaN	NaN	NaN
RTG2	MSN5	NaN	NaN	NaN	NaN	NaN
RTG2	HOG1	0.71896	-2.9576	-2.633	1.4463	-0.07975
RTG2	UMP1	NaN	NaN	NaN	NaN	NaN
RTG2	SOV1	NaN	NaN	NaN	NaN	NaN
RTG2	SSN3	-2.815	-2.4893	-1.4874	-0.025114	-0.27134
RTG2	MCK1	0.74005	-0.98745	-2.2573	-0.2195	-0.1168
RTG2	YAK1	1.7651	0.68794	-1.3469	0.58258	-0.3599
RTG2	PSR1	NaN	NaN	NaN	NaN	NaN
RTG2	MSC1	NaN	NaN	NaN	NaN	NaN
RTG2	PSR2	-2.343	-2.0889	-2.4605	-0.043758	0.056864
RTG2	RIM11	NaN	NaN	NaN	NaN	NaN
MSC1	RAS2	-2.8874	-2.1991	0.5973	3.7272	0.15442
MSC1	SNF1	4.0576	2.7226	-0.23427	-0.60015	-1.4149
MSC1	MSN2	0.60844	-0.54713	0.77941	-0.84527	-0.63395
MSC1	MSN2MSN4	-0.45028	-3.5232	-1.6068	-0.73042	-1.5297
MSC1	RIM15	1.1819	0.0048393	0.36248	-0.62226	-1.1762
MSC1	BMH2	0.05418	0.086699	0.93386	-0.17386	1.0162
MSC1	SCH9	1.016	0.90251	-3.1739	-1.1706	-1.6834
MSC1	EAF7	-1.698	0.49987	-1.6345	-0.43555	0.20238
MSC1	SOK2	-1.6034	-0.53164	-2.2805	-0.66508	-0.74784
MSC1	GIS1	-3.2065	-0.31251	-5.0664	-0.8227	-1.6617
MSC1	YGK3	1.421	1.5932	2.8697	-0.21928	0.72414
MSC1	MSN4	1.4004	0.90798	0.66835	-0.035292	0.18626
MSC1	TPK3	-0.18366	0.95397	1.6229	-0.16291	1.3776
MSC1	TOR1	-0.11084	-1.379	0.59024	-0.11386	-0.12225
MSC1	WHI2	1.3692	0.90744	0.25061	-0.55672	-0.91009
MSC1	TPK1	1.2751	2.1012	2.4962	2.1045	2.0388
MSC1	TPK2	2.128	0.9008	1.4896	-0.19646	0.54091
MSC1	GPA2	0.96197	1.3667	1.5624	0.36256	2.193
MSC1	GAL11	NaN	NaN	NaN	-1.4597	NaN
MSC1	MSN5	-0.51582	-1.7962	0.21334	-0.21034	-1.1691
MSC1	HOG1	1.3878	-1.9342	-0.52503	-0.6435	-0.91671
MSC1	UMP1	-2.4466	-9.1107	-4.5447	-0.81865	-1.9718
MSC1	SOV1	-0.016763	-4.2107	0.56084	1.348	-1.1961
MSC1	SSN3	-7.8379	-4.9535	-6.4374	0.82036	-1.5858
MSC1	MCK1	NaN	NaN	NaN	0.88534	NaN
MSC1	YAK1	1.1156	-1.5057	1.0454	-0.4891	0.30194
MSC1	PSR1	1.8327	1.4293	1.5093	-0.25932	0.48842
MSC1	MSC1	NaN	NaN	NaN	NaN	NaN
MSC1	PSR2	2.2919	0.50354	1.5986	-0.61759	0.50058
MSC1	RIM11	1.1569	1.4384	0.3366	0.12326	0.96135
TAZ1	RAS2	1.5385	1.2851	0.93414	0.49822	0.070082
TAZ1	SNF1	-2.2097	0.61639	-0.7806	-0.13318	-0.070486
TAZ1	MSN2	-0.35866	-0.20389	-0.24121	-0.11817	0.05662
TAZ1	MSN2MSN4	1.3247	3.043	0.5405	0.3508	0.084
TAZ1	RIM15	NaN	NaN	NaN	NaN	NaN
TAZ1	BMH2	NaN	NaN	NaN	NaN	NaN
TAZ1	SCH9	-10.81	-11.034	-3.9819	0.33456	-0.45306
TAZ1	EAF7	2.443	1.6268	1.9484	0.77654	0.33054
TAZ1	SOK2	4.3487	0.59229	4.5747	0.60413	0.40885
TAZ1	GIS1	-0.51558	-1.602	-1.4438	-0.12048	-0.096923
TAZ1	YGK3	0.10001	-0.66546	-0.93157	-0.27569	-0.078672
TAZ1	MSN4	-2.5193	-2.8847	-1.9193	-0.52295	-0.23802
TAZ1	TPK3	NaN	NaN	NaN	NaN	NaN
TAZ1	TOR1	-2.9835	-0.72319	-1.0579	-1.0953	-0.32162
TAZ1	WHI2	1.0724	0.48245	0.56088	0.0040773	0.10491
TAZ1	TPK1	NaN	NaN	NaN	NaN	NaN
TAZ1	TPK2	-0.35176	-0.50713	-1.1237	-0.57134	0.040662
TAZ1	GPA2	-0.1706	0.77492	-1.8825	-0.85489	-0.79605
TAZ1	GAL11	NaN	NaN	NaN	-1.0008	NaN
TAZ1	MSN5	-0.27782	0.81227	0.71007	-0.14188	0.20969
TAZ1	HOG1	1.0549	0.65122	0.29447	0.17828	-0.017753
TAZ1	UMP1	0.20057	0.92157	-0.24832	-0.18156	-0.24079
TAZ1	SOV1	6.937	8.7841	1.3924	0.51827	-0.0092851
TAZ1	SSN3	0.82206	-2.0455	-1.8108	-0.24828	-0.1463
TAZ1	MCK1	1.3956	0.73351	0.21	-0.070427	0.089369
TAZ1	YAK1	1.1753	0.23689	0.52949	0.022689	-0.12988
TAZ1	PSR1	-1.0276	-0.095885	-1.0625	-0.376	-0.085188
TAZ1	MSC1	-0.48409	0.25837	0.50144	0.85598	0.49202
TAZ1	PSR2	0.2961	0.65712	-0.32043	-0.047376	-0.05348
TAZ1	RIM11	2.0832	0.49511	0.69415	1.0019	0.2087
MIG1	RAS2	0.075367	0.98668	3.5127	1.552	0.21555
MIG1	SNF1	-0.18287	0.98788	-0.88343	-0.13625	0.086
MIG1	MSN2	-1.1828	-1.1317	-0.3552	-0.26509	0.047
MIG1	MSN2MSN4	0.13973	-0.50037	0.208	-0.036543	0.02
MIG1	RIM15	-0.2473	0.0031856	0.49514	-0.014995	-0.083225
MIG1	BMH2	-3.0699	-2.9894	-2.1916	-0.78097	-0.28902
MIG1	SCH9	-4.3261	-5.5874	-0.5718	-0.87576	-0.35292
MIG1	EAF7	-0.59994	-1.407	-0.54737	0.033235	-0.36526
MIG1	SOK2	-0.57053	2.7116	-1.0498	-0.47825	-0.65075
MIG1	GIS1	1.1886	0.7771	0.70923	0.094405	0.011404
MIG1	YGK3	0.42982	-0.15618	0.69011	0.39577	-0.011445
MIG1	MSN4	0.67082	-0.59075	0.035106	0.15429	-0.14475
MIG1	TPK3	0.49238	-0.40329	-0.25347	0.26041	-0.61599
MIG1	TOR1	-1.0489	-0.70855	-0.14074	0.27553	-0.17848
MIG1	WHI2	0.91535	0.028365	0.28998	0.025376	0.09
MIG1	TPK1	1.0769	-0.33056	0.068429	0.028755	-0.12294
MIG1	TPK2	-0.57096	-0.88721	0.16376	-0.22537	0.088815
MIG1	GPA2	3.3161	3.1824	2.5847	0.52062	-0.70503
MIG1	GAL11	1.987	2.7655	0.90835	-0.83837	-0.01119
MIG1	MSN5	1.3406	1.8021	0.58769	0.4784	0.053
MIG1	HOG1	-0.4019	-0.78134	0.080362	0.064422	0.0935
MIG1	UMP1	0.00065158	0.48744	-0.43629	-0.48709	-0.28901
MIG1	SOV1	6.3222	7.9624	3.3022	1.913	-0.20762
MIG1	SSN3	-5.9539	-4.4335	-1.2615	-0.76987	-0.51766
MIG1	MCK1	0.23152	0.42054	0.0855	-0.14822	0.123
MIG1	YAK1	0.33932	-0.43897	-0.19354	-0.016889	-0.0081608
MIG1	PSR1	0.24952	-0.5792	-0.15082	0.29755	0.042726
MIG1	MSC1	-0.57396	1.822	-0.32992	-0.1418	-1.6823
MIG1	PSR2	-0.3727	-0.6256	-0.28748	0.066089	-0.038586
MIG1	RIM11	-1.084	-0.48448	-1.459	-0.52584	-0.12127
MRK1	RAS2	-0.61434	2.291	7.2006	9.5571	0.66777
MRK1	SNF1	0.42261	-0.29267	-0.25653	-0.15548	0.024172
MRK1	MSN2	-0.23758	-0.37573	-0.25038	0.049125	0.059
MRK1	MSN2MSN4	1.1806	3.2275	0.2248	-0.36456	0.049
MRK1	RIM15	1.8609	0.84168	0.29272	-0.25734	-0.29053
MRK1	BMH2	-3.3953	-1.8159	-2.2331	-1.0181	-0.37379
MRK1	SCH9	1.1861	6.0291	0.80655	0.38112	-0.15249
MRK1	EAF7	-4.823	-8.0858	-2.8307	-0.46513	-0.52746
MRK1	SOK2	-0.43618	0.20842	0.52692	-0.51135	0.034809
MRK1	GIS1	-1.6982	-0.85897	-1.1863	-0.36833	-0.065647
MRK1	YGK3	-0.3433	-0.39462	0.012946	-0.28483	-0.041163
MRK1	MSN4	2.4203	1.5843	1.9564	0.19191	-0.17092
MRK1	TPK3	-1.4687	-1.8361	-1.1419	-0.86314	-0.47659
MRK1	TOR1	NaN	NaN	NaN	NaN	NaN
MRK1	WHI2	-0.42143	0.41997	0.21779	-0.25939	0.12301
MRK1	TPK1	-1.0479	0.73312	-0.39049	-0.38198	-0.15622
MRK1	TPK2	0.47929	0.69995	1.1342	0.4662	0.044274
MRK1	GPA2	-1.5379	-0.27053	-0.40085	-0.80899	-0.89252
MRK1	GAL11	NaN	NaN	NaN	-0.29292	NaN
MRK1	MSN5	-1.4734	-3.3068	-1.332	-0.55611	0.082
MRK1	HOG1	-1.1916	0.16528	0.21446	0.089903	0.032867
MRK1	UMP1	-1.5696	0.20272	-0.50296	-0.40202	-0.21249
MRK1	SOV1	2.9778	2.6698	0.10198	0.071433	-1.5813
MRK1	SSN3	3.6911	5.0727	2.9331	0.041744	0.074832
MRK1	MCK1	-0.14611	0.20137	-0.38188	-0.37989	0.098749
MRK1	YAK1	0.35659	-0.38318	0.22535	-0.13082	-0.16014
MRK1	PSR1	0.66731	-0.17254	0.5802	0.36006	0.010577
MRK1	MSC1	1.9932	1.4188	3.7693	0.60766	0.12106
MRK1	PSR2	-1.2591	-1.1498	-0.50394	0.12884	-0.049236
MRK1	RIM11	-0.76542	-0.12284	-0.48652	-0.50185	-0.20274
SDS3	RAS2	-1.2027	-1.2676	-1.4115	-4.3337	-0.5541
SDS3	SNF1	1.5007	0.47843	-0.21733	0.34609	0.01548
SDS3	MSN2	7.3736	7.9527	3.1042	1.4388	0.21735
SDS3	MSN2MSN4	-1.7396	0.066734	-0.38781	0.12568	-0.26052
SDS3	RIM15	0.30719	0.21208	-0.62564	0.18205	-0.30918
SDS3	BMH2	2.3558	-0.29827	1.9525	0.77624	-0.03879
SDS3	SCH9	-5.7543	-4.2332	-0.51673	-0.67562	-0.35083
SDS3	EAF7	1.0063	1.7858	1.7162	0.27233	1.0848
SDS3	SOK2	-1.4443	-1.8384	-2.2247	-0.49293	-0.16537
SDS3	GIS1	-2.0137	-2.1764	-1.3467	-0.091348	-0.3239
SDS3	YGK3	NaN	NaN	NaN	NaN	NaN
SDS3	MSN4	-1.4391	-1.3708	-0.28305	0.77939	0.039756
SDS3	TPK3	3.1834	6.2839	5.8441	1.4404	1.5203
SDS3	TOR1	0.096418	1.4873	0.95025	0.64156	1.034
SDS3	WHI2	-0.41361	-0.86837	-0.4252	1.2192	-0.1901
SDS3	TPK1	-0.17608	-0.84201	-0.80237	0.16227	-0.26578
SDS3	TPK2	2.9315	2.5741	0.078433	-0.46781	0.063236
SDS3	GPA2	7.3704	-0.62605	1.4876	-0.077869	-0.38405
SDS3	GAL11	NaN	NaN	NaN	NaN	NaN
SDS3	MSN5	0.69491	-1.6142	-0.66203	-0.67133	0.26687
SDS3	HOG1	-0.83166	-1.6283	-1.5408	-0.59213	-0.2461
SDS3	UMP1	NaN	NaN	NaN	-0.022733	NaN
SDS3	SOV1	7.8397	12.248	6.9768	1.4638	2.0744
SDS3	SSN3	-1.9853	-0.39454	-0.61277	-0.54817	-0.23041
SDS3	MCK1	-1.4997	-0.8824	-0.63395	0.38701	-0.2484
SDS3	YAK1	-0.28323	-0.4187	-0.61009	1.0327	-0.084644
SDS3	PSR1	1.4811	1.304	0.3846	0.32521	-0.18194
SDS3	MSC1	-3.3841	-1.2068	-3.7972	-1.0651	-1.708
SDS3	PSR2	NaN	NaN	NaN	NaN	NaN
SDS3	RIM11	-0.75674	-2.2272	-2.4601	-0.59978	-0.43827
SSK1	RAS2	0.82114	-1.0969	-3.8129	-2.355	-0.25443
SSK1	SNF1	2.6632	4.345	1.8304	1.3086	0.19665
SSK1	MSN2	-1.0264	-0.64378	-0.46303	-0.19095	0.014471
SSK1	MSN2MSN4	0.25789	0.52111	0.23356	-0.011236	0.018001
SSK1	RIM15	-0.55304	-0.85236	-0.69837	-0.083719	-0.031454
SSK1	BMH2	4.9151	5.3774	3.6743	1.2643	0.89813
SSK1	SCH9	2.4674	2.1157	-0.19106	-0.33826	0.042918
SSK1	EAF7	0.39213	-0.088808	-0.71784	-0.010886	-0.31805
SSK1	SOK2	-7.0881	-6.731	-3.7442	-0.15903	-0.65128
SSK1	GIS1	-0.58633	-1.1224	0.2084	0.086516	0.039836
SSK1	YGK3	-5.1258	-6.7139	-1.7103	-0.13975	-0.078113
SSK1	MSN4	-0.40844	-1.6924	-0.84468	-0.24233	0.0063191
SSK1	TPK3	-8.1359	-7.6238	-3.418	-0.95843	-0.73658
SSK1	TOR1	-3.2803	-1.6871	-0.082119	-0.22601	-0.2298
SSK1	WHI2	-0.54794	-0.35614	-0.14631	0.052845	0.098483
SSK1	TPK1	1.3118	1.7567	0.6271	0.64075	-0.032448
SSK1	TPK2	-0.63152	-0.73162	-0.45723	-0.10936	0.019776
SSK1	GPA2	2.7603	3.3147	3.2705	0.80981	0.4259
SSK1	GAL11	-1.1823	-2.1418	-0.46851	0.019662	0.13518
SSK1	MSN5	-4.3723	-5.2795	-0.86912	-0.32078	0.052442
SSK1	HOG1	-1.3503	0.44127	0.53935	-0.098032	0.066508
SSK1	UMP1	0.95395	0.75826	2.9816	1.5156	1.1097
SSK1	SOV1	4.2225	4.1175	1.246	1.1299	0.27461
SSK1	SSN3	-3.0863	1.5463	-0.69452	-0.69168	-0.61993
SSK1	MCK1	-1.3286	-1.6856	0.05682	0.15029	0.087186
SSK1	YAK1	-1.5073	-1.8865	-1.3296	-0.31232	0.069654
SSK1	PSR1	7.3718	9.5933	2.9429	1.1558	0.90189
SSK1	MSC1	1.2158	0.22557	1.3385	0.15378	-0.44552
SSK1	PSR2	-1.2485	-1.1713	-0.83073	-0.17311	-0.12031
SSK1	RIM11	-0.28086	0.063624	-0.46791	-0.15336	-0.080702
GCN4	RAS2	NaN	NaN	NaN	-2.4495	NaN
GCN4	SNF1	3.8483	5.0444	2.8635	-0.010342	-0.24637
GCN4	MSN2	-1.4652	-2.1579	-1.4285	0.9609	-0.26685
GCN4	MSN2MSN4	NaN	NaN	NaN	NaN	NaN
GCN4	RIM15	-3.1985	-0.73453	-1.2534	-0.027596	0.024425
GCN4	BMH2	-0.21833	-1.3387	-0.0099878	-0.16076	0.67041
GCN4	SCH9	-5.1185	-1.9427	-1.0453	-0.43129	-0.051999
GCN4	EAF7	NaN	NaN	NaN	NaN	NaN
GCN4	SOK2	0.014243	-1.0307	-0.95535	-0.94827	1.0929
GCN4	GIS1	2.673	3.7731	2.8901	0.16505	-0.35184
GCN4	YGK3	-1.1108	-1.1376	0.34283	-0.66613	0.087502
GCN4	MSN4	0.51818	-0.82324	-1.3786	-0.49225	-0.23623
GCN4	TPK3	-2.4364	-1.5339	-1.6252	-0.65499	0.27211
GCN4	TOR1	2.059	0.97158	-0.42316	0.039065	-0.0049392
GCN4	WHI2	0.42815	-0.67029	-1.4479	-0.092572	-0.45422
GCN4	TPK1	0.19319	2.2227	2.1702	2.8641	1.0896
GCN4	TPK2	4.1901	1.2766	0.98137	0.63629	0.053687
GCN4	GPA2	NaN	NaN	NaN	1.1155	NaN
GCN4	GAL11	NaN	NaN	NaN	NaN	NaN
GCN4	MSN5	-2.4079	-0.55854	-0.50867	1.0959	-0.41344
GCN4	HOG1	5.1598	2.5317	1.4428	0.86612	-0.23184
GCN4	UMP1	NaN	NaN	NaN	0.47233	NaN
GCN4	SOV1	-0.97293	2.8371	-0.22024	-0.25637	-0.58684
GCN4	SSN3	-0.97772	0.60903	-0.18699	-1.1897	-0.73688
GCN4	MCK1	NaN	NaN	NaN	NaN	NaN
GCN4	YAK1	-2.4861	-0.25452	-0.85195	0.69684	0.46573
GCN4	PSR1	NaN	NaN	NaN	NaN	NaN
GCN4	MSC1	-2.6584	-8.3972	-6.0845	-0.70901	-2.0431
GCN4	PSR2	0.75747	-1.3322	0.33965	0.80749	-0.12011
GCN4	RIM11	-0.73232	-0.17036	0.12096	0.97401	0.77048
RLM1	RAS2	-1.9156	2.6368	8.5439	2.812	0.089807
RLM1	SNF1	-1.3781	0.42564	-2.0453	-0.26012	0.027889
RLM1	MSN2	0.20159	-0.33605	-0.66225	0.36978	0.13228
RLM1	MSN2MSN4	-0.5044	-0.75023	-1.1759	-0.13512	0.007
RLM1	RIM15	0.50435	-0.35497	-0.29547	0.082264	-0.3312
RLM1	BMH2	-2.4149	-1.2795	-2.773	-0.69602	-0.43139
RLM1	SCH9	-3.868	-2.5379	-1.4305	0.036659	-0.010221
RLM1	EAF7	1.2513	0.37324	2.0639	0.95463	-0.071677
RLM1	SOK2	0.79247	0.48353	-0.048707	-0.40602	-0.23105
RLM1	GIS1	0.1462	-0.15137	-0.78646	0.0015772	-0.087643
RLM1	YGK3	0.41593	0.16625	-0.64418	-0.040579	-0.10095
RLM1	MSN4	-1.201	-0.33668	-1.8682	-0.50718	-0.37777
RLM1	TPK3	-1.2417	-1.1511	-2.1304	-0.73988	-0.50701
RLM1	TOR1	-2.5339	-0.66004	-2.1702	-0.83448	-0.26023
RLM1	WHI2	1.2158	0.62993	-0.4263	-0.02545	0.088998
RLM1	TPK1	0.20739	0.58097	-0.6734	-0.0088877	-0.19765
RLM1	TPK2	0.27475	0.086192	-0.62394	-0.44497	-0.010807
RLM1	GPA2	-0.16975	0.35513	-0.74979	-0.66775	-0.84828
RLM1	GAL11	1.7581	3.152	11.936	-0.97642	5.9176
RLM1	MSN5	2.4936	2.1674	0.29361	0.85088	0.085355
RLM1	HOG1	0.071345	-1.1481	-1.7193	-0.35077	-0.020699
RLM1	UMP1	0.88194	0.31333	-1.2448	-0.2791	-0.26827
RLM1	SOV1	-0.2203	-0.87685	-0.8499	-0.25491	-1.313
RLM1	SSN3	5.3895	0.86563	1.925	-0.097117	-0.19088
RLM1	MCK1	0.9594	0.24613	-0.89135	-0.10924	0.016876
RLM1	YAK1	1.1899	-0.31714	-0.21387	0.1513	-0.20288
RLM1	PSR1	0.35451	-0.24886	-0.76191	-0.034848	-0.067335
RLM1	MSC1	2.5627	0.64695	3.0583	1.5892	0.064959
RLM1	PSR2	1.2969	-0.53858	0.031327	0.53643	-0.0771
RLM1	RIM11	1.0931	0.038676	1.9899	1.4489	-0.031463
GIS1	RAS2	2.5675	1.8688	1.5842	-1.3266	0.085973
GIS1	SNF1	-0.28503	1.2754	0.2955	0.1417	-0.042642
GIS1	MSN2	-0.88248	-0.28228	-0.66314	-0.19596	0.03997
GIS1	MSN2MSN4	-0.60933	-0.97721	-0.36713	0.045984	-0.0086545
GIS1	RIM15	7.7375	6.576	3.3278	1.156	0.25743
GIS1	BMH2	0.051858	1.3705	0.773	-0.30461	0.0022824
GIS1	SCH9	-4.3812	-2.8301	-1.1382	0.2395	0.1686
GIS1	EAF7	0.54557	1.4373	0.74054	-0.17901	0.25558
GIS1	SOK2	0.79606	-0.21257	3.2985	0.16283	0.086035
GIS1	GIS1	NaN	NaN	NaN	NaN	NaN
GIS1	YGK3	-0.023048	-0.13599	-0.49508	-0.010768	-0.0087562
GIS1	MSN4	-4.8919	-6.1925	-3.0822	-0.44597	-0.15183
GIS1	TPK3	0.1552	0.70464	0.79293	-0.28131	-0.14319
GIS1	TOR1	-0.95764	0.5201	-0.21009	-0.82909	-0.090979
GIS1	WHI2	0.14272	0.24905	-0.0060161	0.051892	0.029553
GIS1	TPK1	1.3825	0.99824	0.6689	0.35389	0.31853
GIS1	TPK2	0.74459	0.26126	-0.42458	-0.020814	0.0018273
GIS1	GPA2	-5.9213	-8.3872	-5.237	-0.82932	-0.93022
GIS1	GAL11	0	-0.76965	-0.90179	0.2006	-0.049482
GIS1	MSN5	-0.30435	-0.10919	-0.34692	-0.4746	0.015362
GIS1	HOG1	-0.082237	-0.099423	-0.35021	-0.22987	0.010839
GIS1	UMP1	-0.39265	0.51699	-0.94112	-0.22743	0.018195
GIS1	SOV1	-1.0299	-1.2346	-0.30733	-0.83176	-0.40092
GIS1	SSN3	5.3679	1.4959	1.6391	-0.11658	-0.54101
GIS1	MCK1	0.77635	0.62383	-0.17095	0.0374	-0.030523
GIS1	YAK1	1.6532	1.329	0.98172	0.12121	0.079815
GIS1	PSR1	0.099751	-0.12935	-0.56637	0.10637	0.012486
GIS1	MSC1	0.2357	0.40056	-0.14326	0.14271	0.21193
GIS1	PSR2	-0.42445	-0.88361	-1.1113	-0.12948	-0.092542
GIS1	RIM11	0.78633	0.14427	-0.1218	-0.1386	-0.11364
MKS1	RAS2	NaN	NaN	NaN	NaN	NaN
MKS1	SNF1	-2.6691	-3.8226	-2.2044	-0.57454	-0.66302
MKS1	MSN2	-0.95635	-0.42833	0.86839	-0.0086125	-0.44341
MKS1	MSN2MSN4	-2.2761	-3.0352	-1.3241	-0.15335	-0.56874
MKS1	RIM15	-0.50674	0.35151	0.25166	0.14666	-0.51502
MKS1	BMH2	-1.0008	0.11337	-0.28447	-0.75336	0.27344
MKS1	SCH9	7.6669	7.5338	2.2317	-0.4165	-0.2052
MKS1	EAF7	NaN	NaN	NaN	NaN	NaN
MKS1	SOK2	-1.2889	-5.0328	-3.0924	0.0038471	1.9302
MKS1	GIS1	-0.58589	0.40333	0.080325	0.085157	-0.016096
MKS1	YGK3	0.66206	1.7699	0.56755	-0.073177	0.020475
MKS1	MSN4	-1.5958	-0.71467	-1.9043	-0.28201	-0.5602
MKS1	TPK3	0.14439	-0.57658	-0.53696	0.0029974	2.3751
MKS1	TOR1	NaN	NaN	NaN	NaN	NaN
MKS1	WHI2	-1.863	-0.62482	-0.36795	-0.17727	-0.46869
MKS1	TPK1	0.69021	-1.0199	-1.0066	-0.86582	-0.19817
MKS1	TPK2	-0.21927	0.93435	-0.28854	-0.21819	-0.3598
MKS1	GPA2	1.6574	0.47902	3.4858	0.85346	2.8322
MKS1	GAL11	NaN	NaN	NaN	NaN	NaN
MKS1	MSN5	-0.69531	-1.5242	0.078003	-0.17859	-0.30391
MKS1	HOG1	-1.3071	-2.5723	-0.34951	0.18742	-0.49362
MKS1	UMP1	NaN	NaN	NaN	NaN	NaN
MKS1	SOV1	-2.2557	-3.6638	0.10528	0.57376	-0.39758
MKS1	SSN3	8.9692	3.2896	3.2219	-0.23297	0.51879
MKS1	MCK1	-2.1314	-1.6202	-1.0877	0.20709	-0.57734
MKS1	YAK1	NaN	NaN	NaN	NaN	NaN
MKS1	PSR1	0.11734	2.1065	0.34228	0.31221	-0.21093
MKS1	MSC1	-0.92399	-1.4188	-1.7531	0.15435	-0.085022
MKS1	PSR2	-0.62471	0.60613	-0.1466	-0.083674	-0.24925
MKS1	RIM11	1.1764	0.59771	-1.433	0.41377	0.085136
NGR1	RAS2	0.015913	-0.016946	0.69641	-1.1159	0.10067
NGR1	SNF1	-2.5991	-0.52086	-0.30895	-0.089463	-0.17311
NGR1	MSN2	-0.7739	-0.65705	-0.22999	0.075014	-0.086603
NGR1	MSN2MSN4	-1.1481	-0.40397	0.029168	0.013741	-0.10943
NGR1	RIM15	-0.07601	-0.19575	0.0049192	-0.083891	-0.25946
NGR1	BMH2	-2.3447	-1.7279	-2.3594	-1.0487	-0.36331
NGR1	SCH9	2.2285	4.6232	2.8354	0.61035	0.8439
NGR1	EAF7	0.20237	-0.40956	-1.3158	-0.62387	0.3391
NGR1	SOK2	1.3807	-0.82571	1.8552	0.36059	0.44157
NGR1	GIS1	0.27328	0.74038	0.24478	0.049569	-0.079475
NGR1	YGK3	0.39597	-0.38323	-1.3535	-0.029118	-0.057738
NGR1	MSN4	-0.5724	0.44666	-0.19957	-0.18565	-0.15077
NGR1	TPK3	0.47521	1.068	0.96265	-0.0022985	0.18885
NGR1	TOR1	-0.32941	0.99878	0.23405	-0.16769	-0.088841
NGR1	WHI2	-0.86137	-0.47946	0.014652	0.04006	-0.12129
NGR1	TPK1	0.66005	0.03744	-0.85906	-0.31569	-0.11447
NGR1	TPK2	-0.73881	-0.92638	-1.0814	-0.12013	-0.12437
NGR1	GPA2	2.9106	3.2475	4.7548	0.54734	2.2868
NGR1	GAL11	-0.93816	-0.28378	-0.32716	0.16477	-0.24232
NGR1	MSN5	-1.9731	-1.6022	-0.95013	-0.096927	-0.12205
NGR1	HOG1	-0.96284	0.061133	0.024977	0.054968	-0.10283
NGR1	UMP1	-2.3628	-0.34784	-0.66629	-0.54692	-0.39493
NGR1	SOV1	5.8902	4.1124	2.1567	-0.17502	-0.5387
NGR1	SSN3	6.1647	1.4853	0.79921	0.063891	-0.59406
NGR1	MCK1	-0.7479	0.038697	0.12336	-0.17053	-0.13673
NGR1	YAK1	-0.85926	-0.86852	-1.2102	-0.17942	-0.20558
NGR1	PSR1	-1.7402	-4.7094	-1.5955	-0.13597	-0.13694
NGR1	MSC1	-0.13643	1.9133	-0.30155	0.2593	2.4517
NGR1	PSR2	-0.95961	-1.0089	-1.6002	-0.23026	-0.16545
NGR1	RIM11	0.95528	0.72266	-0.65704	-0.14391	-0.097336
MCK1	RAS2	-2.8163	-0.34958	1.2544	4.7331	0.32716
MCK1	SNF1	NaN	NaN	NaN	1.0286	NaN
MCK1	MSN2	-0.99368	0.25371	0.143	0.0022388	0.1095
MCK1	MSN2MSN4	-0.8646	0.061	0.218	0.10933	0.048
MCK1	RIM15	-0.58239	0.10455	0.3651	0.026683	-0.13184
MCK1	BMH2	-1.8788	-3.1102	-1.5229	-0.36394	-0.33171
MCK1	SCH9	1.1962	3.7048	1.0873	0.39424	0.22272
MCK1	EAF7	-0.025962	-1.6234	-1.0354	-0.078547	-0.40889
MCK1	SOK2	-0.087754	-0.56646	-0.51852	0.082632	-0.6351
MCK1	GIS1	-0.18342	-0.64852	-0.23614	0.06531	-0.0002441
MCK1	YGK3	-0.33736	-1.3321	-0.021427	-0.10061	-0.048157
MCK1	MSN4	-1.8893	-1.6177	-0.59897	-0.22103	-0.1783
MCK1	TPK3	0.2582	-1.1652	-0.89695	-0.41188	-0.62833
MCK1	TOR1	-2.615	-2.0845	-0.51779	-0.40754	-0.21118
MCK1	WHI2	0.47945	0.84823	0.15275	0.14365	0.20025
MCK1	TPK1	0.65042	0.13627	-0.095068	-0.0071712	-0.042052
MCK1	TPK2	-0.60738	-0.30941	0.095647	-0.14702	0.096603
MCK1	GPA2	1.6079	1.2411	0.91468	-0.29118	-0.74985
MCK1	GAL11	3.9539	0.817	0.653	-0.33109	0.15405
MCK1	MSN5	2.3885	1.076	0.33447	0.79515	0.134
MCK1	HOG1	-1.0015	-0.44048	0.193	0.37021	0.063985
MCK1	UMP1	-1.4515	-0.84742	-0.78132	-0.31728	-0.29553
MCK1	SOV1	7.0912	7.9325	3.3537	-0.74681	-0.73289
MCK1	SSN3	1.4478	8.4095	3.7514	0.38619	-0.17522
MCK1	MCK1	NaN	NaN	NaN	NaN	NaN
MCK1	YAK1	1.7347	1.4377	0.073627	-0.098927	0.11068
MCK1	PSR1	-0.49661	-1.7021	-0.26041	0.0086063	0.038847
MCK1	MSC1	-0.73665	-2.7028	-2.6052	-0.39204	-1.7936
MCK1	PSR2	-0.75517	-1.6856	-0.24142	-0.045169	-0.048757
MCK1	RIM11	-0.57316	-1.5627	-0.77032	0.31671	-0.076859
PTC1	RAS2	NaN	NaN	NaN	3.0245	NaN
PTC1	SNF1	1.564	1.2907	0.31182	-0.47002	-0.52751
PTC1	MSN2	0.78843	1.2161	0.38096	0.70811	-0.063729
PTC1	MSN2MSN4	0.56548	0.51724	0.19646	-0.52038	-0.43789
PTC1	RIM15	0.89561	0.28386	0.0954	0.046066	-0.4083
PTC1	BMH2	0.62077	1.9005	1.0918	2.3071	0.79629
PTC1	SCH9	-4.851	-4.5176	-1.4643	-1.0586	-0.55167
PTC1	EAF7	-0.079857	-0.14106	-0.86946	0.13024	-0.0036518
PTC1	SOK2	-1.6298	-0.8506	-1.741	-0.89497	-0.43522
PTC1	GIS1	-1.1146	-0.021858	-1.358	-0.65473	0.056043
PTC1	YGK3	-0.83478	-0.33886	-0.44054	-0.5609	-0.092521
PTC1	MSN4	1.9257	1.6947	1.2962	2.0713	0.6223
PTC1	TPK3	-0.6	-0.54591	1.3359	3.7191	1.1707
PTC1	TOR1	1.5612	1.204	0.75343	-0.073821	-0.46391
PTC1	WHI2	0.71351	0.78208	0.14943	0.35988	-0.25563
PTC1	TPK1	-0.51851	-0.43478	-1.1626	0.65652	-0.1749
PTC1	TPK2	1.1029	1.6299	0.79122	1.3834	0.24673
PTC1	GPA2	-3.3347	-0.76002	-1.2344	-0.60938	0.074882
PTC1	GAL11	NaN	NaN	NaN	NaN	NaN
PTC1	MSN5	-0.05366	0.40865	0.47183	-0.39077	0.28086
PTC1	HOG1	0.69777	-0.83277	-0.36083	-0.63766	-0.40612
PTC1	UMP1	1.0719	1.4253	-0.36992	-0.80124	-0.4113
PTC1	SOV1	-1.8039	-2.7863	-1.5957	-0.77765	-0.42789
PTC1	SSN3	NaN	NaN	NaN	-0.89115	NaN
PTC1	MCK1	0.97974	2.1313	1.182	-0.15252	0.41253
PTC1	YAK1	0.41586	0.7623	0.21312	1.7438	0.32455
PTC1	PSR1	2.0305	0.77413	-0.23005	-0.018031	-0.47844
PTC1	MSC1	-2.1235	-3.4894	0.22251	0.77566	-0.023405
PTC1	PSR2	-0.24394	-0.63718	0.8871	-0.52515	0.27445
PTC1	RIM11	-0.78551	-0.49635	0.72297	-0.82448	0.78791
MDM12	RAS2	0.0057694	0.55498	-0.47421	-0.8639	0.17224
MDM12	SNF1	-1.6885	0.22802	-0.59915	-0.089786	-0.40976
MDM12	MSN2	-0.46823	0.24309	-0.058914	-0.32512	-0.44793
MDM12	MSN2MSN4	0.53309	2.884	0.59991	-0.020771	-0.48773
MDM12	RIM15	0.66686	1.2117	-0.041657	0.054163	-0.7472
MDM12	BMH2	-2.2307	-2.7253	-1.605	-0.50915	0.051805
MDM12	SCH9	1.38	4.9052	0.9325	0.18305	0.21328
MDM12	EAF7	0.68298	-1.6707	0.39683	0.024703	0.41794
MDM12	SOK2	3.1573	1.4229	2.0562	1.0567	0.92999
MDM12	GIS1	-0.3547	-0.45082	-0.40249	0.056794	-0.25997
MDM12	YGK3	-0.027593	-1.4713	-0.55779	-0.1394	-0.11889
MDM12	MSN4	-0.02984	-0.13189	-0.2155	0.050445	-0.050998
MDM12	TPK3	-2.9341	-4.4853	-3.3041	-0.18314	0.037278
MDM12	TOR1	-2.4149	-0.51675	-0.070753	-0.24604	0.31887
MDM12	WHI2	NaN	NaN	NaN	-0.067215	NaN
MDM12	TPK1	2.7528	3.3945	0.22371	-0.034118	-0.44117
MDM12	TPK2	-2.3059e-06	-1.5366	-0.99904	-0.12927	-0.1892
MDM12	GPA2	3.3532	3.2434	4.0521	1.0017	2.6309
MDM12	GAL11	1.9198	3.169	1.4916	-0.61031	0.040943
MDM12	MSN5	1.1657	2.7671	0.68666	0.0022623	-0.54063
MDM12	HOG1	-0.032199	0.69808	-0.093892	-0.22189	-0.49535
MDM12	UMP1	2.5322	2.069	3.471	1.4888	1.6045
MDM12	SOV1	-2.5829	-1.2947	-1.0267	-0.42622	-1.0255
MDM12	SSN3	4.9272	6.9161	1.7691	1.0215	0.22036
MDM12	MCK1	-0.52075	0.44	-0.0017059	-0.14013	-0.56819
MDM12	YAK1	-1.0737	-0.18184	-0.98148	-0.28145	-0.3962
MDM12	PSR1	-0.9186	-1.8271	-1.0389	0.023644	-0.41868
MDM12	MSC1	0.12566	-3.8058	-0.61702	-0.38449	0.30618
MDM12	PSR2	-0.4432	-1.129	-0.26738	-0.26173	0.032412
MDM12	RIM11	0.034199	-1.1571	-1.2216	0.3338	0.081937
MTL1	RAS2	-4.1442	-6.7633	-8.9494	-3.2712	-0.85414
MTL1	SNF1	0.56957	-0.92025	-0.004984	0.31352	-0.075554
MTL1	MSN2	-0.51397	0.16136	0.49084	-0.1721	-0.017091
MTL1	MSN2MSN4	-0.30338	-1.587	0.2485	0.083088	-0.075035
MTL1	RIM15	-0.3543	-0.55065	0.12302	0.12913	3.9511e-06
MTL1	BMH2	0.80922	0.69345	0.59223	0.50856	-0.055201
MTL1	SCH9	1.9637	4.113	2.6774	0.20013	0.94607
MTL1	EAF7	-0.047312	1.6759	0.36162	0.15629	0.19264
MTL1	SOK2	1.5449	2.05	2.2196	0.21501	-0.23242
MTL1	GIS1	0.73401	0.23536	0.41482	0.0065185	-0.041815
MTL1	YGK3	-0.13006	-0.2163	-0.7964	-0.11328	-0.015984
MTL1	MSN4	0.82912	0.56753	0.52424	0.24673	0.09828
MTL1	TPK3	-0.37948	-1.0262	-1.0825	-0.49404	-0.38862
MTL1	TOR1	-0.46286	-0.74577	0.12647	-0.39019	-0.16172
MTL1	WHI2	-0.52699	-0.56668	0.34403	0.10333	-0.07983
MTL1	TPK1	1.5447	1.279	0.1019	0.37907	0.36205
MTL1	TPK2	-1.063	-0.77962	-0.66576	0.008974	-0.10793
MTL1	GPA2	3.4106	3.6356	3.5155	0.32989	1.7115
MTL1	GAL11	0.42517	-0.93135	0.30977	0.16764	0.071207
MTL1	MSN5	0.68247	1.1849	1.2534	0.20694	-0.037596
MTL1	HOG1	1.9855	1.2803	1.1487	-0.027338	0.035204
MTL1	UMP1	-0.024567	-0.7489	-0.41973	-0.54184	-0.29521
MTL1	SOV1	-0.88811	-1.2121	-0.30276	-0.088696	0.37084
MTL1	SSN3	-6.0403	-4.2366	-3.4347	-1.2965	-0.74172
MTL1	MCK1	-0.047186	-0.7104	0.253	-0.10404	-0.069256
MTL1	YAK1	0.38649	-0.35129	0.42774	0.099747	0.017177
MTL1	PSR1	-1.1773	-1.7324	-1.2048	-0.18432	-0.06219
MTL1	MSC1	0.6194	1.6089	-0.76207	0.036635	2.127
MTL1	PSR2	-0.33489	-0.21022	-0.37712	0.12968	-0.16679
MTL1	RIM11	-0.15057	-0.072067	-1.026	-0.29482	-0.14259
ELP4	RAS2	-4.2068	-7.1839	-10.421	-3.5933	-1.1618
ELP4	SNF1	-0.37116	-0.3037	-0.85371	-0.055022	-0.42286
ELP4	MSN2	1.6632	2.3176	1.6522	-0.15699	-0.35764
ELP4	MSN2MSN4	-1.1947	-0.57251	-1.463	-0.017536	-0.47063
ELP4	RIM15	-0.67104	-1.8105	-1.7964	-0.078844	-0.3288
ELP4	BMH2	0.61521	2.9732	1.7324	1.0785	0.40299
ELP4	SCH9	1.3014	3.2253	-0.62103	0.20645	-0.37402
ELP4	EAF7	-1.0285	-0.74492	-1.2758	0.019196	0.9378
ELP4	SOK2	-0.35344	-6.5513	-0.85979	-1.3134	1.6634
ELP4	GIS1	0.88991	1.3747	1.572	0.38475	0.4474
ELP4	YGK3	1.6494	1.363	1.1139	0.21932	0.19667
ELP4	MSN4	0.99424	1.9792	0.8555	-0.11007	-0.036661
ELP4	TPK3	-5.1904	-6.2695	-7.3706	-0.74049	-1.246
ELP4	TOR1	-0.9787	0.94073	-0.44481	-0.010728	0.23345
ELP4	WHI2	-0.035842	0.016834	-0.78538	-0.06639	-0.40763
ELP4	TPK1	2.2002	3.5028	4.6132	1.9176	1.236
ELP4	TPK2	2.3998	3.1607	0.4006	-0.095204	-0.21654
ELP4	GPA2	-8.5483	-12.309	-10.153	-3.4673	-1.2885
ELP4	GAL11	NaN	NaN	NaN	NaN	NaN
ELP4	MSN5	-0.31399	0.97065	0.092044	-0.091976	-0.13685
ELP4	HOG1	-0.0056769	1.5139	-0.1468	0.028652	-0.3238
ELP4	UMP1	2.6255	0.77895	2.4054	1.0201	1.3181
ELP4	SOV1	-2.5325	-2.0327	-1.8161	-0.86013	0.27413
ELP4	SSN3	9.4223	5.3789	6.1555	1.0862	-0.041565
ELP4	MCK1	-1.4753	-0.29471	-1.2268	0.058201	-0.43593
ELP4	YAK1	1.1517	1.4275	0.84569	0.19943	-0.1218
ELP4	PSR1	1.7425	-8.451	1.7198	-0.20183	-0.087264
ELP4	MSC1	-0.19361	0.46797	1.4572	0.27657	-0.56781
ELP4	PSR2	1.8264	1.6545	0.96278	0.2314	0.085041
ELP4	RIM11	1.9817	2.1954	2.8493	-0.34718	0.37138
IRA2	RAS2	-1.7383	-2.1112	0.18166	-0.51693	0.17478
IRA2	SNF1	0.090175	0.977	5.6682	0.167	7.8502
IRA2	MSN2	0.65281	0.0095	0.134	0.127	0.13566
IRA2	MSN2MSN4	0.709	0.006	0.07575	0.119	0.118
IRA2	RIM15	0.56847	0.022	0.096	0.2	-0.039151
IRA2	BMH2	-1.8365	-3.0517	-1.3721	-0.40593	-0.29512
IRA2	SCH9	-2.7587	-0.51895	0.29069	0.25886	-0.21578
IRA2	EAF7	-0.41638	-0.6997	-1.0219	-0.065422	-0.44258
IRA2	SOK2	-1.4342	-0.0095373	-0.98107	0.045433	-0.71071
IRA2	GIS1	0.99765	0.01	-0.11273	0.111	0.0037918
IRA2	YGK3	0.3943	-1.0087	0.103	0.12891	-0.009303
IRA2	MSN4	-0.076206	-0.82415	-0.22863	-0.01643	-0.1008
IRA2	TPK3	-0.94428	-1.8302	-1.1568	-0.28238	-0.72098
IRA2	TOR1	-2.3929	-2.2054	-0.49023	-0.43972	-0.23783
IRA2	WHI2	1.152	0	0.257	0.1695	0.14378
IRA2	TPK1	0.50905	0.004	0.089409	0.136	-0.10071
IRA2	TPK2	0.6785	0.05	0.159	0.013572	0.017378
IRA2	GPA2	-1.55	-1.3162	0.114	-0.26187	-0.90124
IRA2	GAL11	NaN	NaN	NaN	NaN	NaN
IRA2	MSN5	-0.048114	0.03072	0.235	0.087321	0.10846
IRA2	HOG1	0.11	0.033	0.1435	0.10458	0.089697
IRA2	UMP1	NaN	NaN	NaN	NaN	NaN
IRA2	SOV1	-0.86178	-1.9754	-1.5747	-0.32992	-0.43149
IRA2	SSN3	-3.5734	0	-1.361	0.0054429	-0.74084
IRA2	MCK1	0.985	0	0.0695	0.503	0.16869
IRA2	YAK1	-0.20225	-0.16466	-0.11984	0.061063	-0.016372
IRA2	PSR1	0.47451	-1.8199	-0.063756	0.14099	0.0096707
IRA2	MSC1	-1.783	-4.4419	-3.6042	-0.47869	-2.0312
IRA2	PSR2	0.41864	-1.471	-0.25924	0.17385	-0.090335
IRA2	RIM11	1.1262	-0.71526	-0.46245	0.029498	-0.11288
HAP3	RAS2	0.81693	-0.39855	-1.1053	-1.1642	0.18946
HAP3	SNF1	-0.072256	0.93415	-0.13905	-0.066952	-0.09182
HAP3	MSN2	-0.19449	0.033036	-0.42354	-0.17277	0.0092025
HAP3	MSN2MSN4	1.076	1.9911	-0.51062	0.363	0.11064
HAP3	RIM15	0.11225	0.46541	-0.44061	-0.038988	-0.1396
HAP3	BMH2	-0.58608	-5.3666	0.2288	-0.048479	-0.023154
HAP3	SCH9	-3.956	-0.87904	0.10127	0.51838	0.41434
HAP3	EAF7	-0.68571	-0.089597	1.1099	0.17462	0.29504
HAP3	SOK2	-2.608	-1.7594	-0.9867	-0.63178	-0.45093
HAP3	GIS1	0.80324	0.82903	0.8818	0.22491	0.04503
HAP3	YGK3	2.7148	-0.23282	-0.16073	0.086901	0.11501
HAP3	MSN4	0.56948	0.87983	0.13252	-0.42184	-0.015093
HAP3	TPK3	0.33477	0.33307	1.4015	-0.092582	0.4317
HAP3	TOR1	-1.0536	0.11596	0.24872	-0.12325	-0.13074
HAP3	WHI2	-0.50186	0.40808	-0.364	-0.029481	0.0036656
HAP3	TPK1	0.43756	-0.2549	0.00092795	-0.40747	-0.010923
HAP3	TPK2	-1.3182	-1.127	-0.4101	-0.49991	-0.025976
HAP3	GPA2	-3.3664	-6.8026	-5.6638	1.0794	-0.84852
HAP3	GAL11	-0.19553	0.36137	-1.116	-0.12649	-0.19657
HAP3	MSN5	0.50887	0.21804	-0.39855	-0.26027	-0.016518
HAP3	HOG1	-0.42695	0.76701	-0.11545	-0.24293	0.011888
HAP3	UMP1	0.50835	1.1674	-0.26829	-0.01825	0.01759
HAP3	SOV1	-0.19776	-1.4872	-0.78162	0.84364	-0.56265
HAP3	SSN3	6.9661	3.4855	2.1784	0.76761	-0.50184
HAP3	MCK1	-0.03337	1.0135	-0.62241	-0.1033	-0.0070982
HAP3	YAK1	-0.68883	-0.15601	-0.72782	-0.28609	-0.065805
HAP3	PSR1	-0.19541	1.1903	0.29952	-0.24548	-0.028316
HAP3	MSC1	0.33993	-0.11441	-0.061437	0.45175	0.79591
HAP3	PSR2	-0.31661	0.051593	0.086508	-0.30391	-0.070975
HAP3	RIM11	0.35096	0.51844	0.81347	-0.020692	-0.006234
REG1	RAS2	-2.8206	0.094521	-0.34995	1.3866	0.029172
REG1	SNF1	0.038637	0.11113	-0.39774	-0.34738	-0.10621
REG1	MSN2	0.46736	0.68012	0.12397	-0.31111	-0.031837
REG1	MSN2MSN4	-0.36724	0.5274	-0.39451	-0.19239	-0.091004
REG1	RIM15	1.0195	1.979	-0.41668	-0.16583	-0.21308
REG1	BMH2	NaN	NaN	NaN	NaN	NaN
REG1	SCH9	8.6273	14.072	5.8355	0.232	1.0791
REG1	EAF7	-0.56326	-4.7471	-3.6474	-0.97571	-0.54819
REG1	SOK2	9.61	9.6371	6.6252	1.4209	1.0564
REG1	GIS1	-0.98875	0.3393	-0.76741	-0.31828	-0.1449
REG1	YGK3	-6.0131	-7.8342	-3.0069	-1.2676	-0.21577
REG1	MSN4	0.066021	0.68421	-0.46257	-0.077951	-0.10122
REG1	TPK3	-1.3229	-0.83629	-1.0604	-0.25089	-0.51211
REG1	TOR1	-4.1236	-5.706	-0.89043	4.9842	0.2214
REG1	WHI2	-0.62809	-1.2279	-0.37346	-0.20202	-0.0059242
REG1	TPK1	1.5744	2.1054	1.4204	0.37737	0.13883
REG1	TPK2	1.4527	4.4178	1.7816	0.028084	0.37829
REG1	GPA2	-6.9404	-8.2616	-3.8924	-0.19379	-0.99959
REG1	GAL11	NaN	NaN	NaN	NaN	NaN
REG1	MSN5	2.0887	3.7237	0.85924	-0.36857	0.22358
REG1	HOG1	-0.96828	2.4049	0.73812	0.25059	0.085777
REG1	UMP1	-0.96727	-0.13052	-0.55829	0.43931	0.0047132
REG1	SOV1	NaN	NaN	NaN	NaN	NaN
REG1	SSN3	4.3517	4.9222	5.7162	0.58746	0.12697
REG1	MCK1	-1.1578	1.866	-0.53953	-0.52279	-0.088659
REG1	YAK1	0.23246	2.0731	-0.13306	-0.22455	-0.031682
REG1	PSR1	1.6866	3.1414	0.29362	-0.19043	-0.04985
REG1	MSC1	NaN	NaN	NaN	NaN	NaN
REG1	PSR2	-0.087534	1.1108	-0.18394	-0.16886	0.13055
REG1	RIM11	-5.9995	-8.3902	-3.894	-1.5258	-0.32688
RPI1	RAS2	-0.29673	-0.54056	0.64386	-1.2425	0.34141
RPI1	SNF1	-1.5469	-1.4383	-0.26049	0.45749	-0.15777
RPI1	MSN2	-1.1074	-0.60127	-0.4919	-0.072079	-0.10926
RPI1	MSN2MSN4	-0.83624	-1.0332	0.016385	0.10066	-0.11368
RPI1	RIM15	-0.026351	0.11284	-0.15001	-0.04916	-0.29546
RPI1	BMH2	-0.31036	-0.89321	-0.36527	0.019563	-0.31604
RPI1	SCH9	1.7797	1.6946	-0.50967	0.086156	-0.31018
RPI1	EAF7	-0.2	0.52164	-0.75956	-0.36036	-0.28598
RPI1	SOK2	2.5625	3.8215	2.646	0.51121	0.018744
RPI1	GIS1	0.24063	1.1139	0.45931	0.18722	-0.068089
RPI1	YGK3	0.23448	0.25798	0.053665	0.19322	-0.14393
RPI1	MSN4	-1.7201	-1.8176	-1.0735	-0.4725	-0.23466
RPI1	TPK3	0.0533	0.14038	-0.72346	-0.12134	-0.36305
RPI1	TOR1	5.3636	7.1359	3.3142	0.88296	0.50334
RPI1	WHI2	-1.0033	-0.44202	-0.14345	0.11642	-0.07226
RPI1	TPK1	0.18213	-0.13424	-0.43162	0.066967	-0.177
RPI1	TPK2	-0.72969	-0.3337	0.0029964	-0.013738	-0.18636
RPI1	GPA2	2.3406	3.7848	3.6856	0.085573	1.0434
RPI1	GAL11	1.9934	1.8814	1.0249	-0.85254	0.063794
RPI1	MSN5	-0.028793	0.56282	0.038371	-0.038166	-0.14555
RPI1	HOG1	-1.701	-0.62183	-0.35313	-0.031837	-0.11078
RPI1	UMP1	1.2459	2.1339	3.2705	0.32587	0.19123
RPI1	SOV1	-3.4774	-1.3997	-0.87691	-0.67152	-0.68914
RPI1	SSN3	-2.6535	-1.9129	-1.123	0.34996	8.7029
RPI1	MCK1	-0.89413	-0.33444	-0.098461	-0.084288	-0.093293
RPI1	YAK1	-1.2112	-1.0847	-1.0844	-0.17026	-0.20844
RPI1	PSR1	-1.3181	-1.4373	-0.86596	-0.1093	-0.19083
RPI1	MSC1	-0.026877	-0.96822	-0.16463	-0.37577	-0.40391
RPI1	PSR2	-1.3862	-0.82525	-0.93634	-0.16911	-0.25221
RPI1	RIM11	-4.985	-6.9326	-3.2575	-0.98101	-0.32565
RAD24	RAS2	6.6117	4.4295	-5.2811	-2.6169	-0.44703
RAD24	SNF1	-0.51354	-1.5391	-0.78139	0.44786	-0.067404
RAD24	MSN2	-2.1946	-1.3491	-0.74059	-0.035823	-0.057021
RAD24	MSN2MSN4	-2.7477	-1.6844	-0.12834	0.16879	-0.077001
RAD24	RIM15	-1.2574	-1.5388	-0.98684	-0.11779	-0.10259
RAD24	BMH2	-1.7147	-2.1927	-0.91961	-0.43079	-0.22914
RAD24	SCH9	7.9173	3.3985	2.3406	1.6627	0.49147
RAD24	EAF7	0.53673	-1.2097	-1.4665	-0.42086	-0.14823
RAD24	SOK2	6.5804e-05	0.41056	0.23143	-0.4542	0.094918
RAD24	GIS1	-0.38578	-0.4227	0.15629	0.24286	0.051698
RAD24	YGK3	-2.0637	-0.5631	-1.6635	-0.64551	-0.11912
RAD24	MSN4	-2.1206	-4.1112	-2.4868	-0.50118	-0.10819
RAD24	TPK3	0.6282	1.5025	2.1731	0.34486	0.27474
RAD24	TOR1	-0.76613	0.57669	1.2294	1.0433	0.038092
RAD24	WHI2	-0.95305	-0.18663	0.028081	0.18655	0.07184
RAD24	TPK1	1.0563	0.24508	0.17388	0.25655	0.11855
RAD24	TPK2	-1.3235	-1.1255	-0.89674	-0.20596	-0.089917
RAD24	GPA2	-0.73254	0.43257	-1.4847	-0.54583	-0.064146
RAD24	GAL11	3.2709	5.9425	3.9952	-0.18661	0.75522
RAD24	MSN5	-1.0287	-0.51382	-0.56427	-0.46815	-0.07836
RAD24	HOG1	-2.4534	-0.09402	-0.2148	0.25042	-0.014767
RAD24	UMP1	-3.4965	-0.67316	-0.90422	-0.36138	-0.158
RAD24	SOV1	3.0271	3.3857	1.5407	0.51306	0.87264
RAD24	SSN3	-5.4972	-0.052114	-1.8302	-0.92095	-0.47958
RAD24	MCK1	-2.3673	-1.5379	-0.42309	-0.034586	-0.061133
RAD24	YAK1	-1.5445	-1.3176	-0.34634	0.1047	0.022207
RAD24	PSR1	-0.39161	0.065084	-0.094144	0.15107	-0.028089
RAD24	MSC1	0.60762	0.51127	0.33283	0.34502	0.28047
RAD24	PSR2	-1.2463	-0.79584	0.001938	-0.037915	-0.072746
RAD24	RIM11	-0.038993	-0.24517	-0.97895	-0.15981	-0.093433
UBI4	RAS2	NaN	NaN	NaN	1.6294	NaN
UBI4	SNF1	-0.4993	-0.74262	-0.18765	0.060871	-0.20151
UBI4	MSN2	-0.29742	-0.38773	-0.98451	-0.15013	-0.10179
UBI4	MSN2MSN4	1.01	-1.4625	-0.669	0.15408	-0.13321
UBI4	RIM15	0.43812	0.42596	-0.28728	0.0057083	-0.17606
UBI4	BMH2	0.90802	1.0113	1.9293	-0.082663	0.18952
UBI4	SCH9	-6.2463	-13.314	-4.8346	-0.41998	-0.4698
UBI4	EAF7	-0.12269	1.9527	0.74318	0.36835	0.30921
UBI4	SOK2	-1.4111	-2.9272	-1.3426	0.56461	-0.58535
UBI4	GIS1	1.2097	2.3929	1.2677	0.20925	0.13684
UBI4	YGK3	0.31229	0.27747	0.40716	-0.058925	0.061382
UBI4	MSN4	1.207	1.5877	0.4315	-0.019134	0.10523
UBI4	TPK3	1.1051	1.8176	1.8525	0.10159	0.30143
UBI4	TOR1	0.64178	-1.1034	0.72894	1.3438	0.82654
UBI4	WHI2	0.31446	-0.053269	-0.29512	0.048341	0.017566
UBI4	TPK1	1.7654	1.709	0.68847	0.016805	0.19167
UBI4	TPK2	-0.22553	0.73007	-0.3105	-0.18258	-0.026318
UBI4	GPA2	-2.5398	-2.1374	-5.7857	0.70764	-0.42291
UBI4	GAL11	1.246	0.40976	-1.0547	-0.41045	0.20198
UBI4	MSN5	1.0564	0.94689	-0.50386	-0.15257	-0.017063
UBI4	HOG1	1.5244	0.58784	0.20867	-0.16327	-0.042343
UBI4	UMP1	-0.26854	-1.9471	-1.2392	-0.15574	-0.19653
UBI4	SOV1	-0.79064	0.041801	-0.78105	-0.81388	-0.28962
UBI4	SSN3	-6.1786	-5.8419	-4.1572	-0.9854	-0.71829
UBI4	MCK1	0.49248	-0.9578	-0.63099	0.21817	-0.067652
UBI4	YAK1	0.022579	-0.42941	-0.5337	-0.23997	-0.0061508
UBI4	PSR1	-0.15928	1.5782	-0.42872	0.16119	-0.014438
UBI4	MSC1	0.67726	0.27274	0.22883	-0.62805	-0.0071164
UBI4	PSR2	0.90139	1.0121	-0.4338	-0.13291	-0.072472
UBI4	RIM11	-0.16096	0.15802	1.9867	-0.19197	0.4847
YAK1	RAS2	1.4731	2.3841	2.6707	-0.96507	0.29817
YAK1	SNF1	-0.34522	0.32547	-0.45484	-0.021097	-0.06179
YAK1	MSN2	-1.7888	-0.73677	-0.8978	-0.11402	-0.00045434
YAK1	MSN2MSN4	-1.0225	0.16	-0.001451	0.13342	0.02655
YAK1	RIM15	1.5288	1.5209	0.095057	0.074312	-0.14836
YAK1	BMH2	-0.4429	-0.96999	-1.1721	-0.23627	-0.26658
YAK1	SCH9	-3.2673	-1.7477	-1.1998	0.65447	-0.25955
YAK1	EAF7	-0.79498	-1.4946	-2.1605	-0.19902	-0.38014
YAK1	SOK2	1.3054	-0.7879	1.2528	0.12875	0.36729
YAK1	GIS1	1.0023	0.6421	0.76133	0.40487	0.098467
YAK1	YGK3	-0.041157	-1.1502	-0.95796	0.0073816	-0.10216
YAK1	MSN4	-0.3062	-0.68281	-1.0792	-0.098503	-0.1877
YAK1	TPK3	-0.46005	-0.93155	-1.5388	-0.22285	-0.54837
YAK1	TOR1	-1.3274	-0.39984	0.075997	-0.15764	-0.22557
YAK1	WHI2	0.31879	0.69584	0.047101	0.18404	0.08848
YAK1	TPK1	0.61962	0.57444	0.13554	0.2991	0.0033452
YAK1	TPK2	-0.21056	-0.024254	-0.47275	0.010148	-0.035063
YAK1	GPA2	2.3899	1.0205	1.0073	-0.044793	0.54426
YAK1	GAL11	0.1374	0.4155	-0.44454	-0.7199	-0.25941
YAK1	MSN5	-0.39252	0.12814	-0.52508	-0.18744	-0.0032299
YAK1	HOG1	-0.47872	0.16004	-0.53472	-0.096879	-0.030495
YAK1	UMP1	1.3184	0.87658	1.4267	0.40023	-0.028481
YAK1	SOV1	-1.5436	-2.6796	-1.0258	-0.48857	-0.82812
YAK1	SSN3	3.4304	4.3024	4.8088	1.2365	0.24055
YAK1	MCK1	-0.25694	0.535	0.1395	0.057459	0.030236
YAK1	YAK1	NaN	NaN	NaN	NaN	NaN
YAK1	PSR1	-0.96928	-0.7963	-0.99197	-0.072431	-0.072344
YAK1	MSC1	0.52201	0.71105	1.3638	-0.0083321	2.9159
YAK1	PSR2	-0.10792	-0.57516	-0.43766	-0.066616	-0.13057
YAK1	RIM11	-0.71119	-0.85419	-2.0563	-0.13119	-0.21303
DMA2	RAS2	-3.9634	-5.078	-10.052	7.5153	-0.80635
DMA2	SNF1	0.38719	0.52239	0.36696	-0.54711	-0.16463
DMA2	MSN2	0.46655	1.4638	0.45572	-0.5253	-0.14116
DMA2	MSN2MSN4	0.88094	0.79052	0.1445	-0.82989	-0.16993
DMA2	RIM15	0.80721	0.70929	0.23846	-0.81802	-0.10685
DMA2	BMH2	4.2365	3.5437	0.84303	0.032026	0.12001
DMA2	SCH9	-4.2725	-5.6445	-2.0454	-1.1536	-0.56054
DMA2	EAF7	0.68201	2.334	0.95243	0.079543	0.30678
DMA2	SOK2	2.2015	2.0202	4.4823	0.70139	0.59053
DMA2	GIS1	-3.4266	-5.9582	-2.7784	-0.69023	-0.11614
DMA2	YGK3	1.3397	1.0086	-0.30528	0.11108	-0.029645
DMA2	MSN4	-3.7684	-2.8705	0.49044	0.013717	-0.087159
DMA2	TPK3	-2.4632	-2.1983	-0.5062	0.76139	-0.35014
DMA2	TOR1	-0.94714	0.38394	-0.046043	0.71632	0.66384
DMA2	WHI2	0.49564	1.1763	0.60025	-0.72963	-0.087305
DMA2	TPK1	-5.682	-5.1663	-3.0322	-1.0621	-0.23616
DMA2	TPK2	0.2432	0.38349	0.21346	-0.2601	-0.082244
DMA2	GPA2	1.9109	1.9906	-0.61751	-0.29964	-0.23378
DMA2	GAL11	0.371	0.36682	0.19022	-0.80897	-0.067653
DMA2	MSN5	-2.0888	-1.816	-0.63977	-0.80734	-0.13729
DMA2	HOG1	0.60535	0.34614	0.34118	-0.87482	-0.091752
DMA2	UMP1	3.0613	1.2315	3.8924	0.069845	1.0047
DMA2	SOV1	-0.11624	0.33131	-0.082164	-1.4453	0.25124
DMA2	SSN3	-4.1459	-2.8918	-1.7349	5.0286	4.8512
DMA2	MCK1	0.62195	0.59025	0.06025	-0.86686	-0.10166
DMA2	YAK1	0.015587	0.4717	-0.22846	-0.95254	-0.017376
DMA2	PSR1	0.32198	1.456	-0.020977	-0.64298	-0.11069
DMA2	MSC1	0.17796	0.65801	-1.0402	-0.34383	0.061477
DMA2	PSR2	0.1659	0.43012	-0.22835	-0.71135	-0.17104
DMA2	RIM11	-0.30419	0.74732	0.1842	0.031835	-0.015267
TPK2	RAS2	-0.12445	0.52774	0.53114	1.6889	0.2648
TPK2	SNF1	-1.6173	-1.4738	-0.34028	-0.392	-0.069909
TPK2	MSN2	-0.86359	0.31656	-0.11385	-0.56771	-0.045597
TPK2	MSN2MSN4	0.71289	2.374	0.4565	-0.17428	0.0037395
TPK2	RIM15	0.8982	-0.33993	-0.046163	-0.34409	-0.26415
TPK2	BMH2	7.0335	7.5178	3.525	1.4405	0.95802
TPK2	SCH9	-2.9591	-7.2566	-1.9583	1.6319	-0.5084
TPK2	EAF7	0.57307	-0.83108	-1.3777	-0.27731	-0.18525
TPK2	SOK2	1.1812	0.096557	0.78412	0.22589	0.31699
TPK2	GIS1	0.17535	-0.12272	0.27863	-0.13382	-0.086751
TPK2	YGK3	-0.134	-0.37552	-0.58662	-0.28897	-0.144
TPK2	MSN4	-0.14685	-0.52304	-0.33798	-0.24439	-0.18341
TPK2	TPK3	-0.11921	-1.235	-0.41044	-0.2334	-0.61518
TPK2	TOR1	1.7146	2.101	2.905	1.6083	0.73376
TPK2	WHI2	0.68436	0.26041	-0.028553	-0.046644	0.056964
TPK2	TPK1	-0.59303	0.98762	0.48438	0.093657	-0.13315
TPK2	TPK2	NaN	NaN	NaN	NaN	NaN
TPK2	GPA2	3.941	3.4372	3.2436	-0.17079	1.4737
TPK2	GAL11	0.403	-0.046494	-0.15362	-0.6552	-0.23325
TPK2	MSN5	0.16721	-0.031616	-0.36374	-0.21132	-0.050875
TPK2	HOG1	-0.38676	-0.31325	-0.15575	-0.45626	-0.060686
TPK2	UMP1	-1.8266	-1.7723	-1.2057	-0.82847	-0.36082
TPK2	SOV1	-2.5984	-1.7379	-1.3463	-0.65299	-0.96844
TPK2	SSN3	1.829	-0.58499	1.521	0.91611	2.9544
TPK2	MCK1	0.04291	0.219	0.108	-0.41502	0.012407
TPK2	YAK1	-0.59705	-0.19228	-0.47722	-0.50198	-0.1017
TPK2	PSR1	-0.794	-0.3142	-0.47691	-0.56678	-0.11986
TPK2	MSC1	-0.78133	0.073906	-1.4893	-0.46296	-0.86936
TPK2	PSR2	-1.1178	-0.5211	-0.8577	-0.60265	-0.15402
TPK2	RIM11	0.78438	-0.99617	-1.4697	-1.0513	-0.01513
PDE1	RAS2	2.1684	1.4683	-5.743	-3.2647	-0.53852
PDE1	SNF1	-2.1297	-2.453	-1.1951	-0.17609	-0.063157
PDE1	MSN2	-1.2015	-2.0525	-0.11471	0.22927	0.026803
PDE1	MSN2MSN4	1.1106	2.3234	0.6735	0.13795	0.13453
PDE1	RIM15	-1.5672	-2.291	-0.70982	-0.032267	0.068755
PDE1	BMH2	2.5915	2.5969	1.8844	0.2648	0.010912
PDE1	SCH9	14.569	14.714	8.2611	0.58777	1.0806
PDE1	EAF7	-2.5641	-4.4372	-2.3118	-0.83012	-0.44984
PDE1	SOK2	-3.9985	-4.4533	-2.6831	-0.61582	-0.7443
PDE1	GIS1	-1.675	-3.5168	-1.344	0.12627	-0.016805
PDE1	YGK3	0.078271	0.89173	0.48886	0.73201	-0.027802
PDE1	MSN4	-2.3042	-4.2337	-1.376	-0.45304	-0.017927
PDE1	TPK3	-3.6983	-5.2101	-2.4617	-0.9423	-0.84212
PDE1	TOR1	10.947	12.864	3.3962	2.6268	0.40061
PDE1	WHI2	0.24395	1.2263	0.17767	0.14275	-0.0033577
PDE1	TPK1	-2.118	-3.372	-1.2029	-0.070785	-0.11501
PDE1	TPK2	1.501	2.5524	1.1566	0.60032	-0.004666
PDE1	GPA2	-3.9182	-4.6722	-1.2523	-0.908	-0.86527
PDE1	GAL11	-1.2521	-0.24719	-0.049759	0.33014	0.12645
PDE1	MSN5	-2.2571	-3.3179	-0.70543	-0.60955	-0.0031403
PDE1	HOG1	-0.32409	3.1765	1.2689	0.52953	0.06803
PDE1	UMP1	5.6965	6.4042	6.4957	2.4556	1.4417
PDE1	SOV1	-5.1191	-5.6047	-2.7799	-0.79467	0.057589
PDE1	SSN3	6.2883	11.512	3.0036	-0.098374	-0.72558
PDE1	MCK1	1.2593	1.3317	0.20775	0.01804	0.010427
PDE1	YAK1	2.7861	1.8264	1.2924	0.15213	0.028787
PDE1	PSR1	3.7212	2.9707	1.7919	0.89817	0.022907
PDE1	MSC1	5.6148	6.2894	6.9906	2.962	4.6921
PDE1	PSR2	-1.8482	-4.7867	-1.3141	-0.14705	-0.14968
PDE1	RIM11	6.5286	6.6569	5.9125	1.1102	0.043341
EAF7	RAS2	-3.7001	-4.3548	2.9838	0.62267	0.17989
EAF7	SNF1	0.82736	0.89969	0.92308	0.1859	-0.35465
EAF7	MSN2	-2.2392	-1.2252	-1.0515	-0.47619	-0.29672
EAF7	MSN2MSN4	-1.2743	-0.62994	-0.54045	-0.1821	-0.30377
EAF7	RIM15	-0.4209	0.36822	0.073991	-0.25938	-0.46854
EAF7	BMH2	0.48144	1.6873	0.25628	-0.12275	0.044081
EAF7	SCH9	-1.1255	-2.2923	-0.047453	0.052795	-0.37593
EAF7	EAF7	NaN	NaN	NaN	NaN	NaN
EAF7	SOK2	2.8025	1.3337	-2.3449	0.19384	-0.033455
EAF7	GIS1	0.046169	-0.30274	-0.049646	0.023245	-0.051444
EAF7	YGK3	0.065977	0.97505	0.10324	-0.11226	0.23515
EAF7	MSN4	-0.6535	0.4573	-1.0855	-0.75072	-0.4469
EAF7	TPK3	-0.31596	-0.29446	-0.65998	0.074699	0.89494
EAF7	TOR1	1.2097	1.4688	0.20671	-0.4271	0.015631
EAF7	WHI2	-1.1003	-0.54437	-0.62717	0.0049248	-0.29858
EAF7	TPK1	0.50121	1.3495	2.0398	0.5129	0.56691
EAF7	TPK2	1.3411	0.06821	-0.41612	-0.57938	-0.21546
EAF7	GPA2	1.9446	1.1201	3.3571	0.67718	2.9027
EAF7	GAL11	0.15657	0.20219	-0.67563	0.30847	-0.5894
EAF7	MSN5	-5.5907	-5.825	-2.8307	-1.1305	-0.29916
EAF7	HOG1	0.22632	-1.0464	-0.91296	-0.52812	-0.33237
EAF7	UMP1	0.38014	0.23388	-0.79305	-0.64239	0.24402
EAF7	SOV1	1.5823	-1.7712	-0.049053	1.0836	-0.8116
EAF7	SSN3	5.5115	-1.4094	2.0736	0.64745	0.070431
EAF7	MCK1	0.70848	0.75595	-0.13327	-0.38414	-0.28542
EAF7	YAK1	-0.82778	-0.43986	-0.74874	-0.50683	-0.4347
EAF7	PSR1	-0.16679	2.2036	0.4782	-0.53173	-0.22407
EAF7	MSC1	-0.71449	1.137	-0.23411	-0.01299	0.48441
EAF7	PSR2	0.015889	0.55976	-1.1651	-0.55674	-0.20814
EAF7	RIM11	0.10705	0.92626	0.88486	-0.5105	0.096587
ERM6	RAS2	-2.5582	-6.2071	-7.934	10.553	-0.53562
ERM6	SNF1	0.078822	-2.0615	-0.20968	-0.59808	-0.11562
ERM6	MSN2	0.020278	-0.53023	0.26988	-0.38887	0.014328
ERM6	MSN2MSN4	NaN	NaN	NaN	NaN	NaN
ERM6	RIM15	0.95277	0.25115	0.28786	-0.67652	-0.0062262
ERM6	BMH2	0.97856	-0.30638	1.6962	0.34799	-0.033107
ERM6	SCH9	-3.0718	-5.6404	-2.8638	-0.93106	-0.38507
ERM6	EAF7	-2.3402	-1.2626	-2.1311	-0.87303	-0.47226
ERM6	SOK2	-6.4849	-6.4057	-4.3953	-0.83465	-0.67019
ERM6	GIS1	-1.0449	-1.3445	-0.87916	-0.75676	-0.076299
ERM6	YGK3	-0.86512	-0.23599	-0.46124	-0.80681	-0.1324
ERM6	MSN4	-0.78874	1.217	4.1153	-0.3734	2.5123
ERM6	TPK3	1.0886	2.3404	2.8011	0.73096	0.45495
ERM6	TOR1	8.0772	7.7407	4.3836	1.2295	0.60379
ERM6	WHI2	-0.13496	0.079355	0.45533	-0.63383	0.026079
ERM6	TPK1	1.8616	1.0109	1.5814	-0.28286	0.076651
ERM6	TPK2	0.40033	0.83096	1.0193	0.11585	0.033162
ERM6	GPA2	-1.4513	-2.1441	0.32358	1.1361	0.58216
ERM6	GAL11	0.38683	-1.8337	-0.22152	-0.61453	-0.02463
ERM6	MSN5	1.8629	1.1951	0.83746	0.1038	-0.034289
ERM6	HOG1	0.2443	-0.79002	-0.24279	-0.75906	-0.019368
ERM6	UMP1	NaN	NaN	NaN	0.10117	NaN
ERM6	SOV1	-2.3078	-1.1489	-1.8208	-0.82735	0.049077
ERM6	SSN3	-7.2639	-4.3681	-3.3486	-0.76773	-0.71327
ERM6	MCK1	0.55152	-0.98612	0.1745	-0.74884	0.0029086
ERM6	YAK1	0.36158	-1.1803	0.79968	-0.5138	0.07069
ERM6	PSR1	0.47841	1.481	1.1885	-0.24439	-0.0071293
ERM6	MSC1	1.5674	3.1528	1.9061	-1.3327	1.1824
ERM6	PSR2	4.8324	6.1126	2.3741	0.50286	0.14514
ERM6	RIM11	-0.84311	0.59218	-0.84885	-0.95349	-0.16007
UBP3	RAS2	-1.9687	5.6624	12.119	7.1415	-0.047473
UBP3	SNF1	-2.6197	-2.9737	-2.4637	-0.61072	-0.20306
UBP3	MSN2	-3.7879	-3.7886	-3.2834	-1.0242	-0.091767
UBP3	MSN2MSN4	7.64	8.5078	1.3645	-0.24266	0.19514
UBP3	RIM15	-3.4741	-1.2445	-1.7915	-1.0516	-0.25003
UBP3	BMH2	-2.6899	-2.0605	-1.3966	-0.64751	-0.3081
UBP3	SCH9	-1.2416	3.0787	1.5227	0.5237	0.43815
UBP3	EAF7	3.0371	6.8706	2.848	0.29533	0.43386
UBP3	SOK2	-3.0227	-2.7597	-2.8263	-0.025248	0.12526
UBP3	GIS1	-2.9956	-2.4746	-1.5293	-0.69657	-0.13582
UBP3	YGK3	0.20813	1.8924	0.72172	-0.26307	-0.039152
UBP3	MSN4	-0.88672	-2.5796	-1.6584	-0.49197	-0.14628
UBP3	TPK3	0.63185	0.77857	2.3556	8.162e-05	-0.32741
UBP3	TOR1	-0.44312	0.69167	0.64056	-0.28232	0.06869
UBP3	WHI2	-3.4764	-3.1051	-2.1932	-0.98242	0.012714
UBP3	TPK1	0.090415	0.3496	0.11595	0.10028	-0.064623
UBP3	TPK2	-2.6427	-2.6207	-1.1545	-0.46022	-0.085629
UBP3	GPA2	6.0532	6.1574	3.9074	0.40858	1.3387
UBP3	GAL11	NaN	NaN	NaN	NaN	NaN
UBP3	MSN5	-0.4054	-0.24274	-1.6097	-0.018291	-0.01237
UBP3	HOG1	6.3877	4.613	3.3782	1.0836	0.69138
UBP3	UMP1	NaN	NaN	NaN	-0.029524	NaN
UBP3	SOV1	2.2331	0.48003	-1.0262	-1.2708	-0.29595
UBP3	SSN3	1.4522	3.524	1.1913	-0.11905	-0.18731
UBP3	MCK1	NaN	NaN	NaN	0.49045	NaN
UBP3	YAK1	-3.0793	-2.9902	-2.8216	-0.99709	-0.19445
UBP3	PSR1	-1.9419	-2.039	-2.1431	-0.77806	-0.18171
UBP3	MSC1	-6.388	-4.9607	-6.5838	-1.2195	-1.8895
UBP3	PSR2	-2.7449	-2.6595	-2.8062	-0.55704	-0.26171
UBP3	RIM11	-0.98182	-3.6163	1.2986	-0.23699	0.26139
SKN7	RAS2	0.040013	-0.50896	-1.0449	-1.3546	0.035559
SKN7	SNF1	-0.87355	-1.4205	-0.71843	-0.16919	-0.1868
SKN7	MSN2	-0.074977	-0.089788	-0.089327	-0.40003	-0.12776
SKN7	MSN2MSN4	0.54925	-0.40695	-0.063676	-0.17615	-0.11959
SKN7	RIM15	-0.00049577	-1.1503	-0.35631	-0.26046	-0.28785
SKN7	BMH2	4.945	5.0543	2.2208	0.21385	0.57669
SKN7	SCH9	-2.7365	-2.7766	-2.0706	-0.82766	-0.6713
SKN7	EAF7	-0.52243	-0.81996	-0.95217	-0.1692	-0.31909
SKN7	SOK2	0.86499	0.9764	2.1862	0.058847	2.0602
SKN7	GIS1	0.39436	0.019158	0.037297	-0.12084	-0.115
SKN7	YGK3	0.034772	-0.45814	-0.38325	-0.065369	-0.16533
SKN7	MSN4	0.77125	0.46389	0.40962	-0.41098	-0.15916
SKN7	TPK3	0.46607	0.61549	0.60658	0.18075	0.18495
SKN7	TOR1	-3.7674	-3.5269	-1.0851	-0.27811	-0.4262
SKN7	WHI2	-0.87274	-0.9253	-0.22055	-0.18514	-0.059389
SKN7	TPK1	0.42921	-0.12556	-0.18653	-0.24601	-0.12245
SKN7	TPK2	-0.5048	-1.1427	-0.77507	-0.32461	-0.062423
SKN7	GPA2	-0.19538	-2.1405	-2.6094	0.39293	-0.41621
SKN7	GAL11	0.25933	-0.99869	-0.54925	-0.28475	-0.24011
SKN7	MSN5	0.79088	0.45237	0.60369	-0.10878	-0.12895
SKN7	HOG1	-0.15603	-1.1183	-0.48553	-0.40849	-0.11064
SKN7	UMP1	-2.3554	-2.1871	-0.69998	-0.17521	-0.46678
SKN7	SOV1	3.8622	4.6792	2.6662	1.7062	0.29211
SKN7	SSN3	-1.6643	-0.92097	2.8218	2.6732	5.0508
SKN7	MCK1	-0.19578	-0.30767	-0.0091309	-0.23241	-0.10886
SKN7	YAK1	5.0752	8.2836	3.9555	2.0337	0.55372
SKN7	PSR1	-1.0546	0.14611	-0.8192	-0.31055	-0.13076
SKN7	MSC1	-1.103	0.54116	-0.17931	-0.62527	0.23613
SKN7	PSR2	-0.78819	-0.72501	-0.46142	-0.40565	-0.21764
SKN7	RIM11	-0.36172	0.019065	-0.74499	-0.2144	-0.19392
WHI2	RAS2	-1.6532	-0.63266	-0.97004	-1.261	0.22258
WHI2	SNF1	-1.4609	0.4292	0.077352	0.275	0.11434
WHI2	MSN2	-0.34821	-0.68863	0.33121	0.095824	0.0965
WHI2	MSN2MSN4	0.13346	0.12535	0.059	0.156	0.039
WHI2	RIM15	0.11538	-0.068038	0.057059	0.141	-0.091487
WHI2	BMH2	-1.4939	-1.2885	-1.1872	-0.32734	-0.25389
WHI2	SCH9	2.6102	0.09014	-0.23943	0.2812	-0.029784
WHI2	EAF7	-1.916	-2.7128	-1.7187	-0.1102	-0.40611
WHI2	SOK2	1.7765	0.96703	1.8197	0.096292	-0.19731
WHI2	GIS1	0.071145	-0.76455	-0.08745	0.181	0.03329
WHI2	YGK3	-0.038519	-0.26727	0.15625	0.024378	-0.020964
WHI2	MSN4	0.037147	0.41268	0.030647	0.007733	-0.051714
WHI2	TPK3	-0.16437	-1.1309	-0.66788	-0.25485	-0.43487
WHI2	TOR1	-2.2963	-1.1242	-0.42865	-0.25916	-0.19849
WHI2	WHI2	NaN	NaN	NaN	NaN	NaN
WHI2	TPK1	0.73419	1.1009	0.95353	0.22742	-0.027943
WHI2	TPK2	-0.57119	-1.0261	-0.28064	-0.014724	0.069441
WHI2	GPA2	0.41302	0.36619	0.39193	-0.21978	-0.59654
WHI2	GAL11	NaN	NaN	NaN	0.31847	NaN
WHI2	MSN5	0.95181	1.166	0.45863	-0.0082429	0.099
WHI2	HOG1	-0.075015	-1.132	0.08517	0.083416	0.076436
WHI2	UMP1	0.03418	0.8303	0.68123	-0.03495	0.036014
WHI2	SOV1	0.68626	2.1695	-1.0304	-0.35253	-0.6066
WHI2	SSN3	-0.11359	0.42227	-0.169	0.39632	-0.10393
WHI2	MCK1	0.38975	0.42546	0.15225	0.528	0.1305
WHI2	YAK1	-1.2744	-0.37184	-0.31994	0.0039548	0.098003
WHI2	PSR1	-0.23653	0.46385	-0.059251	0.16647	0.0053864
WHI2	MSC1	0.65312	2.86	-1.1668	-0.47158	-0.51246
WHI2	PSR2	-0.73361	-0.80725	-0.16561	0.1107	-0.024059
WHI2	RIM11	0.11765	-0.718	-0.39082	0.0095395	-0.11905
RCK2	RAS2	3.814	-0.34076	2.3692	-1.1741	0.027315
RCK2	SNF1	-3.0781	-2.5527	-0.62044	-0.35002	-0.12983
RCK2	MSN2	-0.7858	-0.76514	0.22381	-0.18482	-0.012238
RCK2	MSN2MSN4	-0.43468	-2.4506	0.059972	0.034636	-0.027503
RCK2	RIM15	-0.25126	-1.0921	-0.21064	-0.051559	-0.13463
RCK2	BMH2	-3.1809	-3.2755	-2.3592	-1.3113	-0.27877
RCK2	SCH9	3.7226	5.2245	0.55799	0.89658	-0.072882
RCK2	EAF7	-0.46554	0.9019	-0.037302	-0.33441	0.04284
RCK2	SOK2	0.89206	1.8728	0.47111	-0.19123	0.020623
RCK2	GIS1	0.97329	1.1914	0.62006	0.041608	0.010132
RCK2	YGK3	-0.24361	0.040125	-0.32525	-0.12772	0.048296
RCK2	MSN4	1.6695	1.1096	1.3635	0.24806	-0.048797
RCK2	TPK3	-0.10343	-0.70116	0.93937	-0.3115	0.021947
RCK2	TOR1	-0.034512	-0.44085	-0.87788	-0.10349	-0.13072
RCK2	WHI2	-0.36503	-0.74854	0.18835	0.044192	-0.034515
RCK2	TPK1	1.4703	1.8732	1.9172	1.3944	0.34064
RCK2	TPK2	-1.1929	-0.37858	-0.40275	0.15767	-0.065966
RCK2	GPA2	4.3925	3.7531	5.8965	0.37982	2.2153
RCK2	GAL11	NaN	NaN	NaN	NaN	NaN
RCK2	MSN5	0.84652	0.42445	0.45031	-0.23392	-0.022339
RCK2	HOG1	-0.99032	-1.2843	-0.085735	-0.054686	-0.015973
RCK2	UMP1	-1.021	-0.5416	-0.23601	-0.51283	-0.17925
RCK2	SOV1	-2.9054	-2.2432	-0.75587	-0.22248	-0.55319
RCK2	SSN3	-7.5149	-4.6251	-4.1795	-1.4929	-0.66222
RCK2	MCK1	-1.4534	-2.1567	0.013225	-0.12777	-0.011911
RCK2	YAK1	-0.46456	-1.5432	-0.037588	-0.15901	-0.098306
RCK2	PSR1	0.64062	1.0047	0.2248	0.031561	-0.015652
RCK2	MSC1	-0.18076	-0.0044914	-0.3354	-0.13108	0.21067
RCK2	PSR2	-0.73503	-0.79263	-0.96092	-0.45639	-0.13306
RCK2	RIM11	0.95568	2.5017	1.1496	0.27281	-0.058136
MED7	RAS2	-1.6304	0.13586	4.604	6.1832	0.41341
MED7	SNF1	-0.03471	0.095167	0.49547	-0.85775	-0.008098
MED7	MSN2	-0.34731	-0.69686	-0.37457	-0.47651	-0.00095783
MED7	MSN2MSN4	-1.954	-2.4821	-1.2959	-0.87075	0.018
MED7	RIM15	-3.0517	-2.4231	-2.3178	-0.4577	-0.30735
MED7	BMH2	0.39866	1.0719	1.599	-0.55596	-0.057435
MED7	SCH9	11.497	14.191	6.1207	-0.15018	1.0051
MED7	EAF7	1.603	2.2766	3.4772	0.23489	0.41573
MED7	SOK2	-3.1043	2.0355	-3.1209	-1.1184	-0.74213
MED7	GIS1	-1.8073	-0.11633	-1.5289	-0.69019	-0.077581
MED7	YGK3	10.832	13.385	2.9146	0.71366	0.5387
MED7	MSN4	1.0274	0.21323	0.54835	0.066598	-0.16193
MED7	TPK3	-2.0781	-0.38324	-1.9898	-0.9748	-0.52897
MED7	TOR1	0.82009	-1.4346	-0.24788	1.179	0.46555
MED7	WHI2	-0.68183	0.12569	-1.1377	-0.64141	0.039179
MED7	TPK1	-1.921	0.48142	-1.6475	-0.74376	-0.20307
MED7	TPK2	-0.20087	-0.096053	-0.32738	0.25774	-0.015389
MED7	GPA2	-2.0149	1.3365	-1.8427	-1.2168	-0.74302
MED7	GAL11	NaN	NaN	NaN	4.5498	NaN
MED7	MSN5	1.2496	0.93016	0.33973	0.36109	0.1164
MED7	HOG1	-1.6569	-4.7873	-1.4698	0.35166	-0.025168
MED7	UMP1	-2.8206	-1.5834	-1.7384	-0.93557	-0.27921
MED7	SOV1	-1.312	-6.6718	-2.7769	-0.9535	-1.1329
MED7	SSN3	0.986	-1.8154	0.33553	-1.0901	2.3828
MED7	MCK1	-1.2514	-2.2521	-1.328	-0.89951	0.03834
MED7	YAK1	-2.2695	-2.1615	-2.0198	-0.64198	-0.20343
MED7	PSR1	-2.3392	-8.9851	-2.3441	-0.23405	-0.043098
MED7	MSC1	1.5321	0.040641	1.5428	0.21878	0.050202
MED7	PSR2	-0.51894	0.30118	-0.62839	-0.43422	-0.081618
MED7	RIM11	1.2048	0.83207	1.4576	0.40881	-0.1103
PDE2	RAS2	-2.2431	-2.0579	-9.274	-3.8332	-0.57635
PDE2	SNF1	0.3337	0.085	0.04383	0.123	0.076
PDE2	MSN2	0.66569	0.047	0.132	0.146	0.117
PDE2	MSN2MSN4	0.893	0.022	0.1355	0.152	0.05
PDE2	RIM15	0.85759	0.0575	0.213	0.143	0.062
PDE2	BMH2	-1.8719	-3.0377	-1.3913	-0.33908	-0.14046
PDE2	SCH9	-2.8446	-1.3823	0.329	0.28709	-0.19466
PDE2	EAF7	-0.46053	-0.78197	-1.0753	-0.053394	-0.26285
PDE2	SOK2	-1.7262	0.0083725	-1.0208	0.064132	-0.58308
PDE2	GIS1	0.75428	0.066	-0.13232	0.148	0.0715
PDE2	YGK3	0.25653	-1.034	0.1719	0.12013	0.093
PDE2	MSN4	0.43932	-0.83897	-0.021536	-0.017447	0.1245
PDE2	TPK3	0.37161	-0.38556	-0.39921	-0.1133	-0.68306
PDE2	TOR1	-1.9779	-2.1578	-0.064225	-0.018525	-0.15171
PDE2	WHI2	0.70501	0.099	0.176	0.153	0.122
PDE2	TPK1	0.34415	0.1845	0.43979	0.32546	0.038301
PDE2	TPK2	1.1572	0.0255	0.396	0.057832	0.148
PDE2	GPA2	-0.77669	-0.66275	0.56637	-0.11623	-0.66977
PDE2	GAL11	NaN	NaN	NaN	NaN	NaN
PDE2	MSN5	0.54077	0.14644	0.255	0.074199	0.077
PDE2	HOG1	0.0845	0.0545	0.103	0.054892	0.1365
PDE2	UMP1	0.34587	-0.061222	0.27351	0.088358	-0.21139
PDE2	SOV1	-1.9591	-1.9701	-1.5369	-0.53995	0.12725
PDE2	SSN3	-2.9652	0.114	2.3132	-0.28144	-0.66371
PDE2	MCK1	0.77875	0	0.0185	0.22	0.17875
PDE2	YAK1	-0.30847	-0.17127	-0.045566	0.10343	0.1395
PDE2	PSR1	0.095794	-1.8389	0.083074	0.10872	0.156
PDE2	MSC1	-0.94794	-2.8392	-1.9423	-0.13079	-1.967
PDE2	PSR2	-0.11597	-1.4456	0.028743	0.10569	0.029052
PDE2	RIM11	0.80558	-0.73828	-0.18683	-0.020282	0.013622
MSN4	RAS2	0.20397	-0.24249	-1.9951	-1.9536	0.21841
MSN4	SNF1	-2.661	0.36243	-0.73439	0.053791	0.021968
MSN4	MSN2	-1.2766	-2.5512	-0.67657	-0.098252	0.051521
MSN4	MSN2MSN4	NaN	NaN	NaN	NaN	NaN
MSN4	RIM15	1.6732	0.65712	0.61123	0.16351	-0.10922
MSN4	BMH2	-2.7628	-1.7868	-2.8805	-0.73335	-0.35372
MSN4	SCH9	-2.8563	-2.986	-0.99584	-0.67419	-0.30094
MSN4	EAF7	0.77072	0.35862	0.78733	0.32405	-0.028476
MSN4	SOK2	3.1794	-0.94692	2.8117	0.073823	0.10024
MSN4	GIS1	1.7143	0.33765	0.95005	0.21122	-0.0045955
MSN4	YGK3	0.017905	-0.20788	-0.3141	0.27817	-0.039428
MSN4	MSN4	NaN	NaN	NaN	NaN	NaN
MSN4	TPK3	-0.82133	-0.82931	-1.1543	-0.42879	-0.55608
MSN4	TOR1	-1.345	-0.081614	-0.84037	-0.78935	-0.23373
MSN4	WHI2	0.37738	-0.37979	0.39635	0.18291	0.028158
MSN4	TPK1	-2.1322	-3.5542	-2.0422	-0.15101	-0.12586
MSN4	TPK2	0.80666	-0.29892	0.49759	0.59688	0.012743
MSN4	GPA2	-0.77534	0.4194	-2.2463	-0.73434	-0.74498
MSN4	GAL11	0.609	-0.0046333	-0.048598	0.32434	-0.14223
MSN4	MSN5	-1.4758	-1.9634	-0.84427	0.54763	0.030146
MSN4	HOG1	0.66253	-0.55788	-0.052399	0.073768	0.032318
MSN4	UMP1	3.6003	1.8951	2.8931	0.28657	0.2628
MSN4	SOV1	-0.84695	-0.34463	-0.13685	-0.45128	-0.49352
MSN4	SSN3	-6.3479	-13.217	-4.6935	-0.75517	-0.6896
MSN4	MCK1	0.76866	0.86019	0.116	0.10174	0.045307
MSN4	YAK1	0.86504	-0.34839	-0.22554	0.07372	-0.044206
MSN4	PSR1	1.0407	1.5984	0.9301	0.3847	0.0061386
MSN4	MSC1	2.5003	3.1136	4.4456	0.91471	3.3612
MSN4	PSR2	0.82993	-0.032525	0.60319	0.2368	-0.066752
MSN4	RIM11	1.0973	0.67354	0.80196	-0.46592	-0.088281
GCN5	RAS2	NaN	NaN	NaN	2.1369	NaN
GCN5	SNF1	4.7958	6.4689	3.6912	0.40884	0.17502
GCN5	MSN2	-1.1632	0.085	0.142	-0.28341	0.083873
GCN5	MSN2MSN4	-0.69815	0.0585	0.074	-0.11481	0.049
GCN5	RIM15	-0.51938	0.032	-0.22052	-0.18094	-0.17059
GCN5	BMH2	3.4918	2.5893	4.6033	0.41684	1.3447
GCN5	SCH9	3.397	1.975	2.6156	0.61253	0.34894
GCN5	EAF7	-3.2278	-1.6408	-1.7541	-0.2764	-0.3134
GCN5	SOK2	-2.9759	-1.1183	-1.8968	-0.39263	-0.78662
GCN5	GIS1	-0.71229	-0.78922	-0.74794	-0.10947	-0.084703
GCN5	YGK3	-1.0449	-1.921	-0.46485	-0.35703	-0.10345
GCN5	MSN4	3.1854	2.4755	1.8115	0.34148	0.25905
GCN5	TPK3	8.519	10.668	6.919	2.1682	0.29528
GCN5	TOR1	-4.3253	-3.1046	-1.0076	-0.75295	-0.25482
GCN5	WHI2	0.34123	0.188	0.242	-0.14681	0.1208
GCN5	TPK1	-1.1812	-0.69455	-0.40727	0.12904	-0.1119
GCN5	TPK2	0.091326	0.094	-0.14788	-0.26343	0.0081293
GCN5	GPA2	-2.8674	-2.1716	-0.3885	-0.7434	-0.9449
GCN5	GAL11	NaN	NaN	NaN	NaN	NaN
GCN5	MSN5	-1.9391	-0.8119	-0.094001	-0.32541	0.059193
GCN5	HOG1	-0.70777	-0.34213	0.077412	-0.3992	0.079907
GCN5	UMP1	1.253	0.34264	1.1157	-0.079106	0.66113
GCN5	SOV1	2.2321	6.5994	1.8972	0.75072	0.036225
GCN5	SSN3	-5.9919	0.173	-1.8135	NaN	-0.41522
GCN5	MCK1	-0.42745	0.022	0.062	0.074361	0.021808
GCN5	YAK1	-1.3123	-0.97596	-0.62362	-0.38098	-0.014347
GCN5	PSR1	-1.3843	-2.6539	-0.59075	-0.26504	-0.012581
GCN5	MSC1	8.0165	12.869	6.2257	1.1304	-0.19235
GCN5	PSR2	2.2514	4.5868	3.1741	-0.3068	0.13001
GCN5	RIM11	-1.3646	-1.6298	-1.0716	-0.4539	-0.20169
MSN2	RAS2	-0.85877	-0.8345	-8.8285	-3.657	-0.486
MSN2	SNF1	-1.3156	-0.54376	-0.23893	0.027545	0.024745
MSN2	MSN2	NaN	NaN	NaN	NaN	NaN
MSN2	MSN2MSN4	NaN	NaN	NaN	NaN	NaN
MSN2	RIM15	-0.92314	-0.077048	0.17935	0.088272	0.0095
MSN2	BMH2	-1.6772	-1.7221	-1.4117	-0.39475	-0.21762
MSN2	SCH9	3.2251	4.4151	-0.3785	0.84282	-0.017695
MSN2	EAF7	-1.3405	-1.2173	-0.83059	-0.26675	-0.36789
MSN2	SOK2	4.325	3.979	3.0352	0.18225	-0.10916
MSN2	GIS1	-0.70602	-0.50406	-0.28701	0.13511	0.042521
MSN2	YGK3	-1.2602	-0.75964	-0.40339	-0.075128	-0.0008922
MSN2	MSN4	-1.763	-2.4619	-0.78871	-0.32224	0.025775
MSN2	TPK3	0.2323	-1.3541	-1.1021	-0.32046	-0.65428
MSN2	TOR1	-2.4827	-0.18498	-0.10381	-0.24494	-0.21112
MSN2	WHI2	-0.42683	0.61678	0.294	0.195	0.12274
MSN2	TPK1	-0.51305	-0.31119	-0.18269	0.04643	0.0062099
MSN2	TPK2	-0.35234	0.71875	0.35017	-0.19337	0.015483
MSN2	GPA2	1.2545	0.93716	1.0878	-0.10618	-0.48116
MSN2	GAL11	0.2285	0.174	0.28	-0.029616	0.10315
MSN2	MSN5	-0.62008	0.77078	0.33809	0.044221	0.059308
MSN2	HOG1	-0.51738	-0.17266	0.1395	-0.11366	0.11571
MSN2	UMP1	-0.56568	-0.29694	0.22364	-0.10738	-0.27975
MSN2	SOV1	1.5049	-0.072457	0.045074	0.18323	0.79694
MSN2	SSN3	0.19753	0.28824	2.1469	-0.13188	1.1321
MSN2	MCK1	-0.40165	0.105	0.1615	0.17599	0.11841
MSN2	YAK1	-2.466	-1.206	-0.65472	-0.17416	0.14242
MSN2	PSR1	-1.2838	-0.45273	-0.41785	-0.095363	0.057038
MSN2	MSC1	2.6203	2.5103	0.97305	0.041446	0.51072
MSN2	PSR2	-0.93898	-0.69934	-0.20905	-0.21081	-0.10266
MSN2	RIM11	-0.096909	-0.79394	-0.02617	-0.46662	-0.076059
SOD2	RAS2	-3.0388	-2.1901	-3.3829	-2.3535	0.042905
SOD2	SNF1	0.54199	-0.64836	-0.24526	0.098794	-0.054264
SOD2	MSN2	0.22956	0.47642	0.15771	0.30314	0.022694
SOD2	MSN2MSN4	2.0383	3.325	0.9626	0.87207	0.031791
SOD2	RIM15	-2.6208	-1.7781	-0.8468	-0.13311	-0.18876
SOD2	BMH2	-3.0684	-2.2056	-2.7092	-0.98153	-0.37736
SOD2	SCH9	7.7372	10.422	2.0315	0.50432	0.41544
SOD2	EAF7	1.8061	0.9995	1.0035	0.49679	0.30288
SOD2	SOK2	-0.91043	-0.03999	-1.709	-0.77317	-0.34537
SOD2	GIS1	1.201	-0.60149	-0.029781	0.095658	0.32806
SOD2	YGK3	-0.36538	0.43664	-0.10661	-0.29604	-0.052682
SOD2	MSN4	1.0284	0.65197	0.33124	0.74521	0.069411
SOD2	TPK3	1.3662	0.85693	-0.41712	0.89449	0.33447
SOD2	TOR1	-3.8007	-1.7251	-1.3135	-1.236	-0.3047
SOD2	WHI2	0.060634	-0.68711	0.19926	0.11233	0.067379
SOD2	TPK1	-1.8917	-1.8605	-1.3707	-0.47668	-0.16183
SOD2	TPK2	0.31588	0.77515	0.3496	0.10543	0.060594
SOD2	GPA2	-0.94583	0.25943	-1.6257	-1.0436	-0.72582
SOD2	GAL11	-0.51729	-1.0895	-0.38	0.042	-0.15764
SOD2	MSN5	-0.46279	0.18889	-0.724	-0.74936	-0.0016597
SOD2	HOG1	-0.77247	-0.14251	-0.21552	0.36247	0.0088711
SOD2	UMP1	-2.4074	-2.0767	-0.69262	-0.27418	-0.1082
SOD2	SOV1	-1.0563	0.16172	-0.07838	0.50528	-0.080139
SOD2	SSN3	2.1152	2.7881	0.73141	0.3499	-0.46746
SOD2	MCK1	-0.43966	-0.41799	0.0040573	0.045304	0.060256
SOD2	YAK1	-0.37905	-1.0067	0.16139	0.0081748	-0.053576
SOD2	PSR1	0.74179	1.0535	0.26379	0.22664	0.10589
SOD2	MSC1	0.9331	-0.65641	0.78106	0.94167	0.054139
SOD2	PSR2	-0.3115	0.719	-0.13695	-0.47959	-0.051077
SOD2	RIM11	1.9442	2.0144	1.402	1.5499	0.10657
PSR1	RAS2	-1.9211	-1.0142	15.151	6.667	0.46311
PSR1	SNF1	0.093482	-2.2387	-2.5222	-0.41297	0.0018516
PSR1	MSN2	-0.41761	-1.1519	-1.3697	-0.49252	0.052113
PSR1	MSN2MSN4	-0.28558	-2.4026	-1.6573	-0.56795	0.038
PSR1	RIM15	-1.1363	-1.4351	2.9445	0.33837	4.0359
PSR1	BMH2	0.19851	-0.55905	-0.30505	-0.054472	-0.34479
PSR1	SCH9	4.1925	6.9055	0.19313	-0.60286	0.23561
PSR1	EAF7	0.72604	2.1887	2.0227	0.073719	-0.20363
PSR1	SOK2	-0.079971	3.6944	2.6346	0.94134	-0.29625
PSR1	GIS1	0.38578	1.1235	-0.11649	-0.49885	-0.097958
PSR1	YGK3	0.27986	-0.13348	-0.42538	0.080443	-0.062605
PSR1	MSN4	-0.74828	-1.0408	-1.454	-0.38193	-0.32859
PSR1	TPK3	-6.6326	-9.2788	-4.8183	-1.4731	-0.76305
PSR1	TOR1	-0.093758	0.27494	-1.6008	0.68365	-0.13833
PSR1	WHI2	NaN	NaN	NaN	0.21079	NaN
PSR1	TPK1	-5.3476	-7.3117	-3.5289	-0.90789	-0.26689
PSR1	TPK2	-0.28423	-0.074472	-0.42767	0.096782	-0.018897
PSR1	GPA2	-6.1599	-8.5906	-3.3797	-1.3408	-1.1843
PSR1	GAL11	NaN	NaN	NaN	NaN	NaN
PSR1	MSN5	0.88896	0.79445	-0.63983	0.082002	0.066958
PSR1	HOG1	-0.94786	-1.1276	-1.2634	-0.44938	-0.050577
PSR1	UMP1	4.8646	2.7797	3.3657	0.5224	0.43958
PSR1	SOV1	-1.3368	-1.3513	-1.7688	-1.0865	-1.9267
PSR1	SSN3	-7.3091	-6.705	-4.8734	-1.8147	-0.63163
PSR1	MCK1	-0.20372	-2.4034	-1.8907	-0.78443	0.046958
PSR1	YAK1	-0.48337	-1.4879	-1.073	-0.57643	-0.2393
PSR1	PSR1	NaN	NaN	NaN	NaN	NaN
PSR1	MSC1	1.1037	2.2789	1.9614	0.46476	1.8889
PSR1	PSR2	5.3522	7.3293	1.6212	0.80955	0.17702
PSR1	RIM11	0.66804	2.4698	1.2534	-0.15063	-0.23028
HSP104	RAS2	5.7056	10.757	18.084	2.5044	0.050906
HSP104	SNF1	NaN	NaN	NaN	NaN	NaN
HSP104	MSN2	8.1757	9.6708	4.4099	0.69626	0.361
HSP104	MSN2MSN4	0.21523	-2.561	-1.0147	-0.21383	0.31186
HSP104	RIM15	-0.70752	0.21391	-2.2942	-0.45381	-0.81549
HSP104	BMH2	-4.1719	-3.8879	-3.4034	-0.74293	-0.76023
HSP104	SCH9	-3.3121	-1.1085	0.14321	-0.23402	0.42201
HSP104	EAF7	2.1353	3.3814	2.2954	0.80155	1.0226
HSP104	SOK2	6.9897	6.6051	6.4339	0.89275	1.3984
HSP104	GIS1	5.7319	8.7051	6.2257	-0.091125	1.915
HSP104	YGK3	1.9776	-3.8676	-1.4344	1.3126	-0.18756
HSP104	MSN4	0.41366	0.84888	-0.36656	-0.98623	-0.67334
HSP104	TPK3	-1.4474	0.66772	-0.54199	-0.63647	0.7699
HSP104	TOR1	-2.4969	-2.5008	-2.115	-0.16844	-0.041491
HSP104	WHI2	-2.9294	-0.62232	-2.2534	-0.35355	-0.13077
HSP104	TPK1	0.75615	1.7594	1.8175	1.4052	-0.030968
HSP104	TPK2	-2.8605	-2.1265	-3.0876	-1.1216	-0.014919
HSP104	GPA2	-7.1788	-8.3205	-2.845	-0.3514	-1.4529
HSP104	GAL11	6.5014	2.8685	3.0458	-0.37138	-0.0050163
HSP104	MSN5	0.76504	1.805	0.32349	0.074332	0.05704
HSP104	HOG1	-2.7283	-1.4872	-2.8494	0.31648	-0.27155
HSP104	UMP1	-4.2612	-2.6707	-4.4796	-1.3991	-0.81742
HSP104	SOV1	NaN	NaN	NaN	NaN	NaN
HSP104	SSN3	-2.331	-2.9957	-2.1126	-1.1642	-0.20733
HSP104	MCK1	0.25249	-2.5769	-3.0853	0.31411	0.043625
HSP104	YAK1	7.5052	8.9522	5.9305	0.85516	1.8375
HSP104	PSR1	NaN	NaN	NaN	NaN	NaN
HSP104	MSC1	-3.8186	-1.5145	-3.317	-0.71674	-1.4538
HSP104	PSR2	-2.887	-3.3276	-3.3084	0.29223	-0.038163
HSP104	RIM11	-0.16085	0.78417	-0.72982	-0.13105	-0.3204
KAP123	RAS2	12.474	4.7893	-3.9904	-1.6444	-0.3403
KAP123	SNF1	NaN	NaN	NaN	NaN	NaN
KAP123	MSN2	0.8728	0.55289	-0.33642	0.26403	-0.065457
KAP123	MSN2MSN4	NaN	NaN	NaN	NaN	NaN
KAP123	RIM15	-2.5241	-3.9379	-0.83413	0.18596	0.0095494
KAP123	BMH2	NaN	NaN	NaN	NaN	NaN
KAP123	SCH9	-6.8956	-3.834	0.10784	-0.28833	-0.12529
KAP123	EAF7	NaN	NaN	NaN	NaN	NaN
KAP123	SOK2	-0.17842	0.54518	-0.94449	0.65713	-0.39802
KAP123	GIS1	NaN	NaN	NaN	NaN	NaN
KAP123	YGK3	0.05078	-0.42963	-0.04061	-0.12932	-0.071006
KAP123	MSN4	NaN	NaN	NaN	NaN	NaN
KAP123	TPK3	NaN	NaN	NaN	NaN	NaN
KAP123	TOR1	0.90434	-2.7835	-1.4208	-0.76464	0.096752
KAP123	WHI2	NaN	NaN	NaN	NaN	NaN
KAP123	TPK1	0.37381	0.74975	-0.17391	0.34348	-0.095881
KAP123	TPK2	-0.047075	-1.2835	0.16415	0.048825	-0.065139
KAP123	GPA2	4.2365	5.968	1.1816	0.014382	-0.5562
KAP123	GAL11	NaN	NaN	NaN	NaN	NaN
KAP123	MSN5	NaN	NaN	NaN	NaN	NaN
KAP123	HOG1	NaN	NaN	NaN	NaN	NaN
KAP123	UMP1	NaN	NaN	NaN	NaN	NaN
KAP123	SOV1	NaN	NaN	NaN	NaN	NaN
KAP123	SSN3	-3.0803	-2.6002	-1.2661	-0.43475	-0.8111
KAP123	MCK1	NaN	NaN	NaN	NaN	NaN
KAP123	YAK1	NaN	NaN	NaN	NaN	NaN
KAP123	PSR1	-0.61969	-1.7837	-0.60284	0.028221	-0.018568
KAP123	MSC1	-3.3932	-3.7931	-4.029	-1.1279	-1.8984
KAP123	PSR2	12.558	11.309	8.218	1.5736	3.6247
KAP123	RIM11	NaN	NaN	NaN	NaN	NaN
ATP10	RAS2	1.1344	0.77594	1.4251	-0.034073	0.049036
ATP10	SNF1	-2.0568	0.76141	0.1138	-0.14712	-0.29329
ATP10	MSN2	-0.50956	0.0029274	0.27982	-0.20955	-0.19125
ATP10	MSN2MSN4	-0.45579	0.61887	-0.058959	-0.10269	-0.19917
ATP10	RIM15	-1.7982	-1.2832	-0.77752	-0.12641	-0.31423
ATP10	BMH2	-0.74926	0.89806	-0.64619	-0.46436	-0.12402
ATP10	SCH9	-6.3283	-6.455	-2.8085	-0.36879	-0.41309
ATP10	EAF7	-0.77761	-0.90965	-2.2946	0.27147	0.081366
ATP10	SOK2	2.9991	-1.0897	2.6731	0.42406	0.91982
ATP10	GIS1	0.094376	0.26315	0.051264	-0.094228	-0.12979
ATP10	YGK3	0.76905	0.77573	-0.24644	-0.17257	-0.12771
ATP10	MSN4	0.029667	0.54011	-0.22012	-0.42858	-0.18356
ATP10	TPK3	0.34396	0.2045	-0.30337	-0.24322	0.3324
ATP10	TOR1	-0.57549	0.61712	0.33583	-0.1961	-0.11516
ATP10	WHI2	-1.612	-1.1462	-0.044502	-0.078663	-0.20592
ATP10	TPK1	0.41868	-0.47943	-0.087082	0.0070747	0.035797
ATP10	TPK2	-0.86097	-0.31259	-0.25413	-0.26694	-0.14834
ATP10	GPA2	3.1012	2.178	4.4659	0.37719	3.113
ATP10	GAL11	5.4236	6.8959	4.3621	1.4509	0.71114
ATP10	MSN5	0.067413	1.4246	0.32164	-0.35954	-0.14147
ATP10	HOG1	-0.84065	-0.49356	0.27537	-0.43415	-0.17446
ATP10	UMP1	3.3337	2.7794	3.6218	0.40819	0.48763
ATP10	SOV1	-1.9325	-1.8041	-1.1661	0.2816	-0.77115
ATP10	SSN3	5.2897	3.0042	5.7193	1.25	0.42872
ATP10	MCK1	-1.2346	0.56805	-0.083333	-0.18001	-0.21137
ATP10	YAK1	-2.0332	-1.16	-1.15	-0.39131	-0.23386
ATP10	PSR1	-1.6055	-0.36436	-1.1029	-0.27824	-0.12434
ATP10	MSC1	-0.51603	-0.66345	-0.30886	-0.044501	0.65202
ATP10	PSR2	-1.3165	-0.66634	-0.65968	-0.2169	-0.090111
ATP10	RIM11	-0.18092	-0.45274	-0.57478	-0.33129	-0.12241
ELP6	RAS2	-2.2037	-7.0916	-9.9773	0.11389	-0.99593
ELP6	SNF1	1.1193	-1.3649	0.074406	-0.1482	-0.32587
ELP6	MSN2	2.8545	2.1752	1.7892	0.048359	-0.2869
ELP6	MSN2MSN4	-2.3679	-4.9208	-2.1323	-0.43648	-0.39772
ELP6	RIM15	1.6987	1.7239	0.34873	-0.062655	-0.20621
ELP6	BMH2	-8.0247	-11.204	-6.4504	-2.1403	-0.7368
ELP6	SCH9	0.1761	-1.3354	-1.5919	-0.883	-0.57315
ELP6	EAF7	0.45606	1.8634	4.2442	0.37066	1.6264
ELP6	SOK2	-5.3106	-2.0551	-3.8686	2.4118	-0.18512
ELP6	GIS1	1.6734	2.3958	2.4403	0.55562	0.5525
ELP6	YGK3	2.7862	2.8515	2.9211	0.5627	0.32219
ELP6	MSN4	2.1769	2.4097	1.4936	-0.097107	-0.06203
ELP6	TPK3	-0.41482	-0.66249	1.8802	0.67602	2.2528
ELP6	TOR1	0.42912	-0.02215	2.125	0.53969	0.47563
ELP6	WHI2	0.83826	0.55636	-0.54363	-0.38109	-0.30456
ELP6	TPK1	-0.75188	1.6165	-1.4357	-1.1318	-0.06574
ELP6	TPK2	2.9618	2.7345	2.7117	0.47573	-0.093932
ELP6	GPA2	-7.4753	-10.943	-6.9907	-0.4794	-1.0882
ELP6	GAL11	NaN	NaN	NaN	NaN	NaN
ELP6	MSN5	1.1084	1.2154	0.40788	0.47834	0.066958
ELP6	HOG1	1.2401	0.21081	0.2927	0.30569	-0.20488
ELP6	UMP1	2.8335	0.14027	4.9341	0.81429	1.6136
ELP6	SOV1	0.68209	-0.60983	-0.050091	0.16452	0.45169
ELP6	SSN3	-5.2076	-6.0835	-2.9156	-0.0063305	-0.61308
ELP6	MCK1	-0.027641	-2.2675	-1.1497	-0.17393	-0.36565
ELP6	YAK1	1.9004	0.31167	1.3638	0.31141	-0.027601
ELP6	PSR1	2.7674	3.9857	2.5152	0.38908	0.40018
ELP6	MSC1	0.22617	0.1652	1.3835	0.092399	-0.52933
ELP6	PSR2	2.6065	2.1496	2.153	0.58663	0.17174
ELP6	RIM11	2.9283	4.6271	3.2806	0.58742	0.5959
PBS2	RAS2	0.769	2.8858	-0.30161	-0.00051373	-0.080861
PBS2	SNF1	-0.75904	-0.56988	-0.57028	-0.06128	0.013432
PBS2	MSN2	-0.25592	0.49673	0.060004	-0.14416	0.099102
PBS2	MSN2MSN4	-0.46147	-0.26544	0.2325	0.012298	0.047
PBS2	RIM15	-0.35842	-0.24167	-0.14829	-0.060116	-0.036151
PBS2	BMH2	-0.52852	-2.2689	-1.4956	-0.25079	-0.24172
PBS2	SCH9	-1.9376	-1.6139	0.27857	-0.38144	-0.10531
PBS2	EAF7	-0.39566	-2.3192	-2.02	-0.26649	-0.37207
PBS2	SOK2	4.1328	0.15023	0.61387	0.036629	-0.23158
PBS2	GIS1	0.032912	-0.31846	-0.65761	0.099206	0.0016068
PBS2	YGK3	-0.0025184	0.62259	-0.022028	0.062343	-0.024477
PBS2	MSN4	0.83806	-0.60049	-0.79958	-0.17951	-0.032724
PBS2	TPK3	0.0060474	-0.57502	-1.1083	-0.055247	-0.57059
PBS2	TOR1	6.8253	5.4686	1.0302	0.028327	0.20143
PBS2	WHI2	0.42573	-0.34246	0.037129	0.15641	0.11716
PBS2	TPK1	0.44917	1.1629	0.40694	0.18377	-0.00056979
PBS2	TPK2	-0.18987	-0.019419	0.11973	-0.16636	0.058547
PBS2	GPA2	4.2596	2.4656	2.4835	0.19301	0.13339
PBS2	GAL11	0.085	-0.078673	-0.041646	0.57246	0.1072
PBS2	MSN5	-2.5278	-4.4496	-0.76713	-0.36274	0.10128
PBS2	HOG1	0.98993	1.2988	0.70357	0.18563	0.09818
PBS2	UMP1	-0.85646	0.79469	0.58438	0.27135	-0.081826
PBS2	SOV1	2.9577	0.38425	0.13803	0.051649	0.18081
PBS2	SSN3	3.4297	1.4467	1.6913	0.06713	1.5793
PBS2	MCK1	-0.35851	0.31982	0.0585	0.3459	0.15284
PBS2	YAK1	-0.71049	-0.040243	-0.83788	-0.23462	0.071744
PBS2	PSR1	-0.41244	-0.36499	-0.47587	-0.10436	0.022911
PBS2	MSC1	0.32024	-1.0272	-0.93048	-0.62611	-1.2986
PBS2	PSR2	-0.77383	-0.49769	-0.9019	-0.2112	-0.13416
PBS2	RIM11	0.42389	-1.0786	-0.76287	-0.39411	-0.095989
SSK2	RAS2	0.8008	-0.11158	-3.9489	-2.9214	-0.097347
SSK2	SNF1	-0.80586	-1.3608	-0.59558	0.024381	-0.080208
SSK2	MSN2	-0.83139	-0.18694	-0.043271	0.034033	0.023621
SSK2	MSN2MSN4	-1.3405	1.5431	0.84725	0.172	0.014699
SSK2	RIM15	-0.59087	-0.57646	0.0024368	0.061417	-0.033452
SSK2	BMH2	-2.0472	-3.2002	-0.6688	-0.60988	-0.28527
SSK2	SCH9	4.2079	3.7193	4.6138	1.4044	1.2928
SSK2	EAF7	0.41319	-0.92028	-1.3725	-0.18983	-0.4389
SSK2	SOK2	2.454	2.6332	2.0569	0.38765	-0.087394
SSK2	GIS1	-0.30075	-0.80645	0.12396	0.19037	-0.027972
SSK2	YGK3	0.71984	-0.44008	0.07484	0.17328	-0.098386
SSK2	MSN4	-1.429	-2.1117	-0.79904	-0.26834	-0.057542
SSK2	TPK3	-0.15971	-0.12954	-1.2954	0.057506	-0.62871
SSK2	TOR1	4.463	2.9131	0.11643	-0.070017	-0.15947
SSK2	WHI2	-1.2666	0.18085	0.50385	0.28556	0.05842
SSK2	TPK1	-3.5229	-5.6031	-1.67	-0.16137	-0.11958
SSK2	TPK2	-0.74059	-0.056085	0.09629	-0.12013	0.014536
SSK2	GPA2	3.3528	3.3803	2.9597	0.39763	0.34555
SSK2	GAL11	3.4323	5.5183	2.4085	0.090672	0.74613
SSK2	MSN5	0.60563	0.20946	-0.10939	0.082368	-0.032577
SSK2	HOG1	-2.169	0.40586	0.65903	0.3174	0.051772
SSK2	UMP1	-1.6619	-0.55029	-0.4559	0.091419	-0.21239
SSK2	SOV1	-2.2557	-1.7259	-1.3715	-0.81225	-0.07703
SSK2	SSN3	-0.59484	-0.17719	1.067	1.1156	3.2886
SSK2	MCK1	-1.7367	-0.86933	0.034	0.16538	0.03073
SSK2	YAK1	-0.84513	-0.77735	-0.52487	-0.17982	0.059933
SSK2	PSR1	-0.56271	-0.048481	-0.17231	-0.053169	-0.0049074
SSK2	MSC1	1.4663	-0.26729	0.25745	-0.38399	-0.71801
SSK2	PSR2	-0.77398	-0.47084	-0.56759	-0.12359	-0.16056
SSK2	RIM11	-0.0053743	-0.30691	-0.66671	-0.36288	-0.1558
SIT4	RAS2	NaN	NaN	NaN	-2.2139	NaN
SIT4	SNF1	-1.3934	0.13593	0.32261	0.086183	-0.079314
SIT4	MSN2	1.6755	-1.8068	0.94959	0.516	0.13512
SIT4	MSN2MSN4	0.46647	-1.0469	0.051641	0.2875	0.017877
SIT4	RIM15	-0.93449	-2.0202	-0.58679	-0.028943	-0.23553
SIT4	BMH2	-1.9093	1.5685	-0.81063	-0.064776	0.17737
SIT4	SCH9	-1.6275	-4.5155	-1.7008	-0.024631	-0.25545
SIT4	EAF7	-0.23279	-0.080344	-0.054195	-0.55243	-0.18701
SIT4	SOK2	-2.4824	-2.037	-1.1557	-0.23334	-0.78881
SIT4	GIS1	-0.21913	0.63545	-0.15004	0.18931	0.065824
SIT4	YGK3	0.19826	0.9473	0.38885	-0.047294	-0.08323
SIT4	MSN4	-1.0729	-1.7543	-1.5182	-0.39745	-0.31356
SIT4	TPK3	-0.90859	-0.47223	-0.54871	-0.38091	-0.43238
SIT4	TOR1	5.1831	3.8746	2.4759	0.70615	0.14727
SIT4	WHI2	2.5793	1.0169	0.075641	0.5452	0.044353
SIT4	TPK1	1.5822	2.5745	1.5077	0.46116	0.23797
SIT4	TPK2	-0.53205	-2.1561	-0.22543	-0.23567	0.3361
SIT4	GPA2	-0.77261	0.59415	-0.16664	-0.013667	-0.5883
SIT4	GAL11	NaN	NaN	NaN	NaN	NaN
SIT4	MSN5	-0.90513	1.382	0.66106	0.082832	0.2027
SIT4	HOG1	8.7727	4.9804	4.2175	0.78465	0.45709
SIT4	UMP1	-5.63	-10.005	-3.5276	-0.088433	-0.045428
SIT4	SOV1	-2.8123	-0.97034	-0.63903	-0.72099	-0.15022
SIT4	SSN3	2.5076	0.18731	2.0384	0.044265	-0.78533
SIT4	MCK1	0.72613	0.25796	0.20431	0.29032	0.45046
SIT4	YAK1	-0.88508	1.0127	0.51703	-0.098872	-0.1136
SIT4	PSR1	0.17848	0.45385	0.47941	-0.1433	0.561
SIT4	MSC1	-2.3703	-5.6793	-3.7019	-0.59839	-1.8328
SIT4	PSR2	-1.1388	1.3773	-0.4778	-0.01677	-0.15316
SIT4	RIM11	-0.35299	-0.73865	-0.26317	-0.17864	0.56504
RGS2	RAS2	-2.3962	0.54888	-1.0354	-1.6222	0.11826
RGS2	SNF1	0.91419	-0.63704	0.1336	0.01657	0.00085733
RGS2	MSN2	0.19347	-0.20193	-0.49749	-0.23118	0.106
RGS2	MSN2MSN4	0.47283	-0.43012	-0.12214	0.0031347	0.04
RGS2	RIM15	1.1503	-0.22665	0.18999	0.029119	-0.088695
RGS2	BMH2	-2.5082	-2.2995	-2.8593	-0.94806	-0.3136
RGS2	SCH9	-4.0257	-4.4524	-1.0152	0.69796	-0.34683
RGS2	EAF7	-0.037539	-0.76641	0.1965	0.036057	-0.13014
RGS2	SOK2	0.41039	-0.058445	-0.13903	0.38024	-0.11945
RGS2	GIS1	1.0919	0.53713	0.93906	0.017696	0.026979
RGS2	YGK3	1.757	2.2955	1.6353	0.33796	0.025989
RGS2	MSN4	-0.63336	-1.8997	-0.52719	-0.36282	-0.098087
RGS2	TPK3	2.0141	2.0926	1.0622	0.30123	-0.18096
RGS2	TOR1	-1.8309	0.50402	-1.3204	-1.2931	-0.17088
RGS2	WHI2	0.88279	0.68306	0.38829	0.16748	0.10233
RGS2	TPK1	-0.14894	-0.19052	-0.038392	-0.36418	-0.055207
RGS2	TPK2	1.1925	0.90772	1.008	0.43062	0.080118
RGS2	GPA2	-0.58562	1.7329	-1.7088	-1.0612	-0.45128
RGS2	GAL11	0.665	-0.29054	-0.34625	0.65937	-0.12671
RGS2	MSN5	1.372	1.3963	0.72424	0.33541	0.094723
RGS2	HOG1	0.92323	0.23997	0.27497	-0.17097	0.12158
RGS2	UMP1	-0.66299	-0.44261	-0.53638	-0.46324	-0.23555
RGS2	SOV1	3.4934	7.4213	2.721	2.0561	-0.25097
RGS2	SSN3	-3.132	-3.4228	-2.5244	-0.4304	-0.46877
RGS2	MCK1	0.46547	0.15649	-0.15974	0.15565	0.13354
RGS2	YAK1	-1.3694	-4.7605	-2.2089	-0.36779	-0.036426
RGS2	PSR1	-0.33326	-0.82874	0.49021	0.084729	0.096435
RGS2	MSC1	1.5539	2.1742	0.013518	0.46069	0.4803
RGS2	PSR2	-0.16295	-0.14504	0.070157	0.18183	-0.00088768
RGS2	RIM11	0.12316	-1.1127	0.29521	-0.5452	-0.012109
RIM15	RAS2	-3.2439	-2.4659	-0.1901	-2.022	0.19978
RIM15	SNF1	4.645	3.2604	3.2553	0.60083	0.12635
RIM15	MSN2	-1.2212	-1.2556	-0.85029	-0.010196	0.066819
RIM15	MSN2MSN4	-2.1346	-2.4073	-0.47493	0.1152	0.009
RIM15	RIM15	NaN	NaN	NaN	NaN	NaN
RIM15	BMH2	6.9667	6.1472	4.9004	1.482	0.49404
RIM15	SCH9	15.663	6.4381	4.1799	0.50455	0.20906
RIM15	EAF7	1.0395	0.14423	-0.24079	-0.35832	-0.21275
RIM15	SOK2	-4.6658	-4.0569	-3.7801	-0.063568	-0.63234
RIM15	GIS1	-0.13033	0.041273	-0.17972	0.085845	0.016475
RIM15	YGK3	-0.14932	-0.67951	-0.19595	0.14523	0.020655
RIM15	MSN4	0.20504	-0.94117	-0.25537	-0.18249	-0.14103
RIM15	TPK3	-0.37813	-0.28009	-0.55216	-0.20206	-0.24675
RIM15	TOR1	-2.5367	-1.7725	-1.0917	-0.38937	-0.23235
RIM15	WHI2	0.29493	0.41675	-0.0043449	0.13676	0.17824
RIM15	TPK1	-0.91355	-1.6718	-0.96299	-0.25444	-0.1497
RIM15	TPK2	-0.91489	-0.42997	-0.53474	-0.29082	0.0001633
RIM15	GPA2	1.445	3.6111	3.5061	-0.21957	0.36664
RIM15	GAL11	NaN	NaN	NaN	NaN	NaN
RIM15	MSN5	0.42443	0.39834	-0.30077	-0.033666	0.056258
RIM15	HOG1	-2.0995	-1.0204	-0.83699	-0.23058	0.058561
RIM15	UMP1	1.0045	0.4694	0.96902	0.3262	-0.25241
RIM15	SOV1	-3.8984	-2.8241	-2.3975	-0.73569	-0.70056
RIM15	SSN3	-5.5833	-0.50214	-0.88188	1.606	-0.46716
RIM15	MCK1	-1.4696	-1.9585	-0.32098	0.05997	0.09225
RIM15	YAK1	-2.1149	-2.1175	-1.4957	-0.24435	-0.064328
RIM15	PSR1	-0.86501	-0.60765	-0.64549	-0.16907	0.016755
RIM15	MSC1	2.1266	1.5676	1.0429	0.012994	1.6725
RIM15	PSR2	-1.0253	-1.5689	-1.0255	-0.24682	-0.10857
RIM15	RIM11	0.26427	1.5587	-0.6132	-0.34603	-0.1435
PPG1	RAS2	2.6544	2.0811	-0.94392	-1.7936	-0.067545
PPG1	SNF1	0.49706	0.72847	1.183	0.18272	-0.39855
PPG1	MSN2	0.13042	0.32817	0.033446	0.005377	-0.3681
PPG1	MSN2MSN4	-0.94048	-1.6497	-0.88397	0.0098253	-0.4396
PPG1	RIM15	-2.4157	-0.85773	0.73141	0.038432	-0.39877
PPG1	BMH2	-0.25181	1.5967	0.4704	0.85294	0.71083
PPG1	SCH9	-2.1603	0.5791	-1.9684	-0.58122	-0.43048
PPG1	EAF7	-2.0101	-1.4769	-2.2681	0.06818	0.68721
PPG1	SOK2	-0.32398	-0.69241	-0.96001	-0.045866	1.7872
PPG1	GIS1	-0.0066502	0.60762	0.45743	0.2093	0.06786
PPG1	YGK3	-0.045233	0.75974	-0.42419	0.35411	0.13102
PPG1	MSN4	2.1069	0.7408	-0.049566	0.25007	0.3215
PPG1	TPK3	-0.6383	0.26224	-0.21167	0.33398	1.3899
PPG1	TOR1	-5.8509	-5.5332	-4.7989	-1.4561	-0.75565
PPG1	WHI2	0.45156	1.2627	0.64429	0.21186	-0.32173
PPG1	TPK1	-7.0132	-7.5288	-4.0044	-0.38289	-0.59919
PPG1	TPK2	0.44713	0.027821	1.2259	-0.0772	-0.24651
PPG1	GPA2	2.9892	0.82971	3.9552	0.69001	4.0729
PPG1	GAL11	-1.0975	-2.2955	-1.0864	0.29868	-0.59077
PPG1	MSN5	0.087957	-0.017144	0.48708	0.0035191	-0.3743
PPG1	HOG1	-0.85318	0.56506	1.2928	-0.3087	-0.37218
PPG1	UMP1	0.94454	-4.6208	0.099112	-0.15689	-0.1094
PPG1	SOV1	0.6701	-0.76994	0.3964	-0.41636	-0.43642
PPG1	SSN3	3.4494	-1.3363	-1.2712	0.70535	-0.41667
PPG1	MCK1	0.74873	1.4948	0.30995	0.0020063	-0.32744
PPG1	YAK1	-0.28717	-1.1717	0.65582	-0.00089138	-0.32948
PPG1	PSR1	-0.55552	2.286	0.51012	0.058836	-0.054361
PPG1	MSC1	-0.61886	-0.80516	-1.7052	-0.37573	-0.13009
PPG1	PSR2	0.11751	0.70244	0.42769	-0.012707	-0.042209
PPG1	RIM11	1.3926	2.8085	0.54055	-0.40212	0.40393
BCY1	RAS2	-4.7655	-4.1478	12.859	1.8596	0.64719
BCY1	SNF1	-0.53887	0.58989	0.13348	-0.2804	-0.0043043
BCY1	MSN2	-1.0165	-1.0852	-1.1474	-0.076366	0.051333
BCY1	MSN2MSN4	0.26851	-0.54637	-0.77266	-0.19592	0.024
BCY1	RIM15	-0.084336	1.0682	-0.37437	-0.26439	-0.39302
BCY1	BMH2	0.81959	1.2129	0.24818	0.58559	-0.20207
BCY1	SCH9	4.5845	5.2647	0.85115	0.86686	0.63419
BCY1	EAF7	0.54547	2.0233	0.87545	0.22789	-0.10083
BCY1	SOK2	1.7824	1.9226	1.3882	-0.31942	0.29507
BCY1	GIS1	-0.95191	-0.95232	-1.4225	-0.15742	-0.079496
BCY1	YGK3	-5.9589	-8.2237	-3.3677	-0.27962	-0.12089
BCY1	MSN4	1.3437	2.4924	0.94525	0.4057	-0.25347
BCY1	TPK3	0.99017	0.66131	-0.54787	-0.14095	-0.092437
BCY1	TOR1	-0.022969	0.70853	-1.9446	-0.30477	0.073611
BCY1	WHI2	0.4017	0.83232	-0.44996	-0.13248	0.095354
BCY1	TPK1	-6.5323	-6.6931	-2.9114	-0.45725	-0.28021
BCY1	TPK2	-0.87135	0.1635	-0.45663	-0.35419	0.033207
BCY1	GPA2	2.6479	2.4675	2.2781	-0.23548	-0.087624
BCY1	GAL11	-0.23849	-2.1932	-1.4515	0.47072	-0.5316
BCY1	MSN5	-4.1273	-5.7871	-1.9199	-0.96545	0.075305
BCY1	HOG1	0.67829	0.61748	-0.66762	-0.35848	-0.0028304
BCY1	UMP1	-0.92457	-0.81438	-0.99409	-0.60864	-0.3708
BCY1	SOV1	-0.26688	0.81284	-0.11512	0.26643	-1.9032
BCY1	SSN3	-1.0544	-1.7386	-1.3795	-1.0823	-0.54105
BCY1	MCK1	-0.3055	-0.71173	-0.79173	-0.40982	0.089337
BCY1	YAK1	0.40908	0.22684	-0.24234	-0.36364	-0.21927
BCY1	PSR1	0.46937	2.2483	0.1673	-0.15638	0.095388
BCY1	MSC1	0.68537	1.3465	1.9646	0.24819	0.40821
BCY1	PSR2	-0.073216	0.93575	-0.67086	-0.35458	0.0043692
BCY1	RIM11	-0.11243	1.1145	-0.43235	0.80628	-0.11789

## Sheet: C - Epistasis
Mutant1	Mutant2	Osmotic stress	Redox stress	Heat stress	Diauxic shift	Log phase
SSN3	RAS2	0	0	1	1	0
SSN3	SNF1	1	1	1	1	0
SSN3	MSN2	0	1	-1	0	0
SSN3	MSN2MSN4	1	0	0	1	0
SSN3	RIM15	0	-1	0	0	-1
SSN3	BMH2	0	0	1	0	0
SSN3	SCH9	1	1	0	0	1
SSN3	EAF7	0	0	-1	0	0
SSN3	SOK2	0	0	-1	0	-1
SSN3	GIS1	1	0	0	1	1
SSN3	YGK3	0	0	0	0	0
SSN3	MSN4	0	0	0	0	-1
SSN3	TPK3	0	0	-1	0	1
SSN3	TOR1	0	0	0	-1	0
SSN3	WHI2	1	1	1	1	1
SSN3	TPK1	0	0	0	1	-1
SSN3	TPK2	1	1	0	0	1
SSN3	GPA2	0	0	-1	0	-1
SSN3	GAL11	1	1	1	1	1
SSN3	MSN5	0	1	1	0	0
SSN3	HOG1	-1	0	0	0	-1
SSN3	UMP1	0	0	0	0	0
SSN3	SOV1	0	0	0	0	0
SSN3	SSN3	NaN	NaN	NaN	NaN	NaN
SSN3	MCK1	0	1	1	0	1
SSN3	YAK1	0	0	0	0	-1
SSN3	PSR1	0	0	0	1	-1
SSN3	MSC1	-1	0	-1	0	0
SSN3	PSR2	1	0	0	0	-1
SSN3	RIM11	0	0	-1	0	-1
MSN5	RAS2	0	0	0	1	1
MSN5	SNF1	0	-1	-1	0	0
MSN5	MSN2	1	0	0	1	1
MSN5	MSN2MSN4	1	0	1	1	1
MSN5	RIM15	0	0	0	1	0
MSN5	BMH2	0	1	0	0	0
MSN5	SCH9	-1	-1	-1	0	0
MSN5	EAF7	1	1	-1	-1	-1
MSN5	SOK2	0	-1	-1	0	-1
MSN5	GIS1	1	0	0	0	0
MSN5	YGK3	0	-1	0	0	0
MSN5	MSN4	0	0	0	1	-1
MSN5	TPK3	0	1	0	1	0
MSN5	TOR1	NaN	NaN	NaN	NaN	NaN
MSN5	WHI2	-1	0	0	1	0
MSN5	TPK1	0	0	0	0	-1
MSN5	TPK2	1	0	0	0	0
MSN5	GPA2	0	1	1	1	1
MSN5	GAL11	1	1	1	1	1
MSN5	MSN5	NaN	NaN	NaN	NaN	NaN
MSN5	HOG1	1	0	0	1	0
MSN5	UMP1	NaN	NaN	NaN	0	NaN
MSN5	SOV1	0	-1	-1	0	1
MSN5	SSN3	0	1	1	1	0
MSN5	MCK1	0	0	1	0	0
MSN5	YAK1	0	0	0	1	0
MSN5	PSR1	0	-1	0	0	0
MSN5	MSC1	1	1	0	1	0
MSN5	PSR2	0	0	-1	1	0
MSN5	RIM11	0	1	0	0	-1
TOR2	RAS2	0	0	1	0	1
TOR2	SNF1	0	1	1	1	1
TOR2	MSN2	1	1	1	1	1
TOR2	MSN2MSN4	1	1	1	1	1
TOR2	RIM15	0	1	1	1	1
TOR2	BMH2	0	0	0	0	1
TOR2	SCH9	1	1	0	0	1
TOR2	EAF7	1	0	1	0	1
TOR2	SOK2	0	1	-1	0	-1
TOR2	GIS1	1	0	0	1	1
TOR2	YGK3	0	0	0	-1	0
TOR2	MSN4	0	0	0	-1	0
TOR2	TPK3	0	0	1	0	1
TOR2	TOR1	0	0	1	0	0
TOR2	WHI2	1	1	1	1	1
TOR2	TPK1	0	0	0	0	1
TOR2	TPK2	1	1	1	-1	0
TOR2	GPA2	0	0	0	0	-1
TOR2	GAL11	1	1	1	0	0
TOR2	MSN5	0	1	1	-1	1
TOR2	HOG1	1	1	1	1	1
TOR2	UMP1	1	0	1	1	0
TOR2	SOV1	0	0	0	1	-1
TOR2	SSN3	0	1	0	0	1
TOR2	MCK1	1	1	1	0	0
TOR2	YAK1	0	1	1	1	1
TOR2	PSR1	0	0	1	1	1
TOR2	MSC1	1	1	1	0	1
TOR2	PSR2	0	0	0	1	0
TOR2	RIM11	0	0	0	0	0
CYR1	RAS2	0	-1	1	-1	1
CYR1	SNF1	0	1	1	0	1
CYR1	MSN2	1	1	1	1	1
CYR1	MSN2MSN4	1	1	1	1	1
CYR1	RIM15	1	1	1	1	1
CYR1	BMH2	0	0	0	-1	1
CYR1	SCH9	-1	-1	0	0	1
CYR1	EAF7	0	0	1	0	1
CYR1	SOK2	0	1	1	-1	1
CYR1	GIS1	1	0	0	1	1
CYR1	YGK3	0	0	0	1	-1
CYR1	MSN4	0	-1	-1	0	0
CYR1	TPK3	0	0	1	0	1
CYR1	TOR1	0	0	1	0	1
CYR1	WHI2	1	1	1	1	1
CYR1	TPK1	0	0	0	1	0
CYR1	TPK2	1	-1	1	1	1
CYR1	GPA2	0	0	0	0	1
CYR1	GAL11	1	1	1	0	0
CYR1	MSN5	0	1	1	-1	1
CYR1	HOG1	1	1	1	1	1
CYR1	UMP1	1	-1	1	1	1
CYR1	SOV1	0	0	0	1	1
CYR1	SSN3	0	0	0	0	1
CYR1	MCK1	1	1	1	1	1
CYR1	YAK1	0	1	1	1	1
CYR1	PSR1	0	0	1	1	1
CYR1	MSC1	1	0	1	0	1
CYR1	PSR2	1	0	0	1	1
CYR1	RIM11	0	0	0	0	0
RAS1	RAS2	NaN	NaN	NaN	NaN	NaN
RAS1	SNF1	-1	-1	0	-1	-1
RAS1	MSN2	-1	-1	0	1	0
RAS1	MSN2MSN4	-1	0	0	0	0
RAS1	RIM15	-1	-1	0	-1	-1
RAS1	BMH2	0	0	0	0	0
RAS1	SCH9	0	0	0	0	0
RAS1	EAF7	NaN	NaN	NaN	NaN	NaN
RAS1	SOK2	0	0	1	0	0
RAS1	GIS1	-1	-1	-1	1	0
RAS1	YGK3	NaN	NaN	NaN	NaN	NaN
RAS1	MSN4	NaN	NaN	NaN	NaN	NaN
RAS1	TPK3	0	0	1	0	0
RAS1	TOR1	NaN	NaN	NaN	NaN	NaN
RAS1	WHI2	NaN	NaN	NaN	NaN	NaN
RAS1	TPK1	-1	-1	0	0	-1
RAS1	TPK2	1	1	1	1	0
RAS1	GPA2	0	0	0	0	0
RAS1	GAL11	NaN	NaN	NaN	NaN	NaN
RAS1	MSN5	NaN	NaN	NaN	NaN	NaN
RAS1	HOG1	1	1	1	1	1
RAS1	UMP1	NaN	NaN	NaN	1	NaN
RAS1	SOV1	1	0	0	0	-1
RAS1	SSN3	0	0	0	0	0
RAS1	MCK1	NaN	NaN	NaN	NaN	NaN
RAS1	YAK1	-1	-1	0	0	-1
RAS1	PSR1	1	0	0	1	0
RAS1	MSC1	0	0	-1	0	0
RAS1	PSR2	-1	-1	-1	-1	-1
RAS1	RIM11	0	0	0	0	-1
RTG2	RAS2	0	0	1	1	0
RTG2	SNF1	NaN	NaN	NaN	1	NaN
RTG2	MSN2	1	0	1	-1	0
RTG2	MSN2MSN4	1	1	1	0	0
RTG2	RIM15	0	0	1	-1	1
RTG2	BMH2	NaN	NaN	NaN	NaN	NaN
RTG2	SCH9	1	1	0	0	0
RTG2	EAF7	NaN	NaN	NaN	NaN	NaN
RTG2	SOK2	0	-1	-1	0	0
RTG2	GIS1	1	0	0	-1	-1
RTG2	YGK3	0	0	0	0	-1
RTG2	MSN4	0	0	0	1	-1
RTG2	TPK3	0	1	1	0	0
RTG2	TOR1	0	0	-1	-1	0
RTG2	WHI2	1	0	1	1	1
RTG2	TPK1	0	0	0	1	0
RTG2	TPK2	1	0	1	0	-1
RTG2	GPA2	0	1	0	1	0
RTG2	GAL11	NaN	NaN	NaN	NaN	NaN
RTG2	MSN5	NaN	NaN	NaN	NaN	NaN
RTG2	HOG1	1	0	1	0	0
RTG2	UMP1	NaN	NaN	NaN	NaN	NaN
RTG2	SOV1	NaN	NaN	NaN	NaN	NaN
RTG2	SSN3	0	0	-1	1	0
RTG2	MCK1	1	1	1	0	1
RTG2	YAK1	0	0	1	0	-1
RTG2	PSR1	NaN	NaN	NaN	NaN	NaN
RTG2	MSC1	NaN	NaN	NaN	NaN	NaN
RTG2	PSR2	0	0	0	-1	-1
RTG2	RIM11	NaN	NaN	NaN	NaN	NaN
MSC1	RAS2	1	1	1	0	0
MSC1	SNF1	-1	-1	1	1	1
MSC1	MSN2	0	0	0	1	0
MSC1	MSN2MSN4	1	1	1	1	1
MSC1	RIM15	-1	0	0	1	0
MSC1	BMH2	-1	0	-1	-1	0
MSC1	SCH9	0	0	0	1	1
MSC1	EAF7	0	0	0	0	-1
MSC1	SOK2	0	0	0	1	-1
MSC1	GIS1	1	-1	0	1	1
MSC1	YGK3	-1	-1	-1	0	-1
MSC1	MSN4	-1	-1	-1	0	-1
MSC1	TPK3	-1	0	0	-1	0
MSC1	TOR1	-1	-1	0	0	-1
MSC1	WHI2	0	-1	0	1	0
MSC1	TPK1	-1	-1	-1	-1	0
MSC1	TPK2	-1	-1	-1	0	-1
MSC1	GPA2	-1	0	0	0	0
MSC1	GAL11	NaN	NaN	NaN	0	NaN
MSC1	MSN5	1	1	0	0	1
MSC1	HOG1	1	1	1	1	0
MSC1	UMP1	1	0	1	1	1
MSC1	SOV1	-1	1	-1	-1	-1
MSC1	SSN3	0	0	0	0	1
MSC1	MCK1	NaN	NaN	NaN	-1	NaN
MSC1	YAK1	-1	1	-1	1	-1
MSC1	PSR1	-1	-1	-1	0	-1
MSC1	MSC1	NaN	NaN	NaN	NaN	NaN
MSC1	PSR2	-1	-1	-1	1	-1
MSC1	RIM11	-1	0	0	-1	-1
TAZ1	RAS2	0	0	1	1	1
TAZ1	SNF1	0	1	0	0	0
TAZ1	MSN2	0	1	0	0	1
TAZ1	MSN2MSN4	1	0	1	0	1
TAZ1	RIM15	NaN	NaN	NaN	NaN	NaN
TAZ1	BMH2	NaN	NaN	NaN	NaN	NaN
TAZ1	SCH9	-1	0	-1	1	-1
TAZ1	EAF7	1	0	1	1	1
TAZ1	SOK2	1	1	1	1	1
TAZ1	GIS1	0	0	0	0	0
TAZ1	YGK3	-1	0	0	0	0
TAZ1	MSN4	-1	0	0	0	0
TAZ1	TPK3	NaN	NaN	NaN	NaN	NaN
TAZ1	TOR1	-1	0	0	-1	0
TAZ1	WHI2	0	1	0	1	1
TAZ1	TPK1	NaN	NaN	NaN	NaN	NaN
TAZ1	TPK2	0	1	0	0	1
TAZ1	GPA2	-1	1	-1	-1	-1
TAZ1	GAL11	NaN	NaN	NaN	-1	NaN
TAZ1	MSN5	-1	0	0	-1	-1
TAZ1	HOG1	1	1	0	0	1
TAZ1	UMP1	0	0	0	-1	0
TAZ1	SOV1	0	0	1	1	1
TAZ1	SSN3	1	1	-1	0	1
TAZ1	MCK1	1	1	1	0	1
TAZ1	YAK1	0	1	0	0	0
TAZ1	PSR1	-1	0	0	0	0
TAZ1	MSC1	-1	1	1	1	1
TAZ1	PSR2	0	0	-1	0	0
TAZ1	RIM11	0	0	0	1	0
MIG1	RAS2	0	0	1	1	1
MIG1	SNF1	-1	1	0	0	0
MIG1	MSN2	0	0	0	0	0
MIG1	MSN2MSN4	0	0	1	1	0
MIG1	RIM15	0	0	0	0	0
MIG1	BMH2	-1	-1	-1	-1	-1
MIG1	SCH9	-1	-1	0	-1	-1
MIG1	EAF7	-1	-1	-1	-1	-1
MIG1	SOK2	-1	1	-1	0	-1
MIG1	GIS1	0	-1	-1	0	0
MIG1	YGK3	-1	-1	-1	-1	0
MIG1	MSN4	-1	-1	-1	-1	-1
MIG1	TPK3	-1	-1	-1	0	-1
MIG1	TOR1	-1	-1	-1	0	-1
MIG1	WHI2	0	0	0	1	-1
MIG1	TPK1	-1	-1	-1	0	-1
MIG1	TPK2	0	0	-1	0	-1
MIG1	GPA2	1	1	0	0	0
MIG1	GAL11	0	0	0	-1	1
MIG1	MSN5	0	0	-1	0	0
MIG1	HOG1	0	0	0	0	-1
MIG1	UMP1	0	0	-1	0	0
MIG1	SOV1	0	0	0	0	1
MIG1	SSN3	-1	-1	-1	-1	0
MIG1	MCK1	0	1	1	0	0
MIG1	YAK1	-1	0	-1	0	-1
MIG1	PSR1	-1	-1	-1	-1	-1
MIG1	MSC1	-1	1	0	-1	-1
MIG1	PSR2	0	-1	-1	-1	-1
MIG1	RIM11	-1	-1	-1	-1	-1
MRK1	RAS2	0	0	1	1	1
MRK1	SNF1	0	1	0	1	0
MRK1	MSN2	1	1	0	0	0
MRK1	MSN2MSN4	0	0	1	1	1
MRK1	RIM15	0	0	0	1	1
MRK1	BMH2	0	0	-1	-1	-1
MRK1	SCH9	1	1	1	1	0
MRK1	EAF7	0	0	-1	-1	-1
MRK1	SOK2	-1	1	0	0	1
MRK1	GIS1	0	0	0	0	0
MRK1	YGK3	0	0	-1	0	0
MRK1	MSN4	0	0	1	0	1
MRK1	TPK3	-1	0	-1	-1	0
MRK1	TOR1	NaN	NaN	NaN	NaN	NaN
MRK1	WHI2	1	1	1	1	0
MRK1	TPK1	0	0	-1	0	-1
MRK1	TPK2	1	1	0	1	0
MRK1	GPA2	-1	1	-1	-1	-1
MRK1	GAL11	NaN	NaN	NaN	0	NaN
MRK1	MSN5	0	0	0	0	0
MRK1	HOG1	1	1	1	0	0
MRK1	UMP1	1	0	0	-1	0
MRK1	SOV1	0	0	1	1	0
MRK1	SSN3	1	1	1	1	1
MRK1	MCK1	1	1	1	0	0
MRK1	YAK1	0	1	-1	0	-1
MRK1	PSR1	0	0	-1	0	0
MRK1	MSC1	1	1	1	1	1
MRK1	PSR2	0	0	-1	0	-1
MRK1	RIM11	0	0	-1	-1	-1
SDS3	RAS2	1	0	1	0	1
SDS3	SNF1	-1	1	1	0	-1
SDS3	MSN2	0	0	0	0	-1
SDS3	MSN2MSN4	1	1	1	1	1
SDS3	RIM15	0	1	1	1	0
SDS3	BMH2	0	0	1	0	0
SDS3	SCH9	-1	-1	0	0	0
SDS3	EAF7	0	0	1	0	0
SDS3	SOK2	0	1	-1	0	1
SDS3	GIS1	1	0	0	1	1
SDS3	YGK3	NaN	NaN	NaN	NaN	NaN
SDS3	MSN4	0	0	0	-1	-1
SDS3	TPK3	0	0	1	0	0
SDS3	TOR1	0	0	0	0	0
SDS3	WHI2	1	1	1	-1	1
SDS3	TPK1	0	0	0	-1	1
SDS3	TPK2	-1	-1	0	1	-1
SDS3	GPA2	0	1	1	0	1
SDS3	GAL11	NaN	NaN	NaN	NaN	NaN
SDS3	MSN5	0	0	0	0	-1
SDS3	HOG1	1	1	0	1	1
SDS3	UMP1	NaN	NaN	NaN	1	NaN
SDS3	SOV1	0	0	0	0	0
SDS3	SSN3	0	1	1	0	0
SDS3	MCK1	1	1	1	0	1
SDS3	YAK1	0	1	0	-1	-1
SDS3	PSR1	0	0	0	1	0
SDS3	MSC1	-1	1	-1	0	-1
SDS3	PSR2	NaN	NaN	NaN	NaN	NaN
SDS3	RIM11	0	0	0	0	1
SSK1	RAS2	0	0	0	0	0
SSK1	SNF1	0	0	0	0	0
SSK1	MSN2	1	0	0	0	1
SSK1	MSN2MSN4	1	1	1	1	1
SSK1	RIM15	0	0	0	0	0
SSK1	BMH2	0	1	1	0	1
SSK1	SCH9	1	1	1	-1	1
SSK1	EAF7	1	-1	-1	-1	-1
SSK1	SOK2	0	0	-1	-1	-1
SSK1	GIS1	1	0	-1	0	0
SSK1	YGK3	0	0	0	0	0
SSK1	MSN4	0	0	0	0	-1
SSK1	TPK3	0	0	-1	-1	-1
SSK1	TOR1	0	0	-1	-1	-1
SSK1	WHI2	1	0	0	1	0
SSK1	TPK1	0	0	-1	1	-1
SSK1	TPK2	1	0	0	-1	0
SSK1	GPA2	0	1	1	1	1
SSK1	GAL11	1	1	1	1	0
SSK1	MSN5	0	0	0	0	1
SSK1	HOG1	1	0	1	0	1
SSK1	UMP1	0	0	0	0	1
SSK1	SOV1	0	0	1	0	1
SSK1	SSN3	-1	-1	-1	-1	0
SSK1	MCK1	1	1	1	1	0
SSK1	YAK1	0	0	0	0	0
SSK1	PSR1	0	0	0	0	0
SSK1	MSC1	1	1	0	0	0
SSK1	PSR2	0	0	0	0	0
SSK1	RIM11	0	-1	-1	-1	-1
GCN4	RAS2	NaN	NaN	NaN	0	NaN
GCN4	SNF1	0	0	0	1	0
GCN4	MSN2	0	0	0	0	1
GCN4	MSN2MSN4	NaN	NaN	NaN	NaN	NaN
GCN4	RIM15	0	0	0	1	-1
GCN4	BMH2	0	-1	1	0	0
GCN4	SCH9	-1	0	0	-1	0
GCN4	EAF7	NaN	NaN	NaN	NaN	NaN
GCN4	SOK2	-1	-1	-1	0	0
GCN4	GIS1	0	0	0	1	1
GCN4	YGK3	0	-1	0	0	-1
GCN4	MSN4	0	0	0	0	0
GCN4	TPK3	-1	-1	-1	-1	0
GCN4	TOR1	1	0	0	1	-1
GCN4	WHI2	1	0	0	1	1
GCN4	TPK1	0	0	0	0	0
GCN4	TPK2	0	0	0	0	-1
GCN4	GPA2	NaN	NaN	NaN	1	NaN
GCN4	GAL11	NaN	NaN	NaN	NaN	NaN
GCN4	MSN5	0	0	1	0	1
GCN4	HOG1	-1	0	-1	-1	0
GCN4	UMP1	NaN	NaN	NaN	0	NaN
GCN4	SOV1	0	1	0	0	-1
GCN4	SSN3	-1	1	-1	-1	0
GCN4	MCK1	NaN	NaN	NaN	NaN	NaN
GCN4	YAK1	0	0	0	-1	-1
GCN4	PSR1	NaN	NaN	NaN	NaN	NaN
GCN4	MSC1	-1	-1	0	-1	-1
GCN4	PSR2	0	-1	0	0	0
GCN4	RIM11	-1	-1	-1	0	-1
RLM1	RAS2	0	0	1	1	1
RLM1	SNF1	0	1	0	0	1
RLM1	MSN2	0	1	1	0	0
RLM1	MSN2MSN4	1	1	1	1	0
RLM1	RIM15	0	1	1	1	0
RLM1	BMH2	-1	0	-1	-1	-1
RLM1	SCH9	-1	-1	0	1	1
RLM1	EAF7	1	0	1	1	1
RLM1	SOK2	1	1	-1	0	0
RLM1	GIS1	0	0	0	0	0
RLM1	YGK3	0	0	0	-1	0
RLM1	MSN4	0	0	0	0	-1
RLM1	TPK3	-1	0	-1	-1	0
RLM1	TOR1	-1	0	0	-1	-1
RLM1	WHI2	1	1	1	1	0
RLM1	TPK1	0	0	0	0	-1
RLM1	TPK2	0	1	0	0	0
RLM1	GPA2	-1	0	-1	-1	0
RLM1	GAL11	1	0	0	-1	0
RLM1	MSN5	0	0	1	1	0
RLM1	HOG1	1	1	0	0	0
RLM1	UMP1	1	0	0	-1	0
RLM1	SOV1	0	0	-1	-1	1
RLM1	SSN3	1	1	1	1	1
RLM1	MCK1	1	1	1	0	0
RLM1	YAK1	0	1	0	0	0
RLM1	PSR1	0	0	0	0	0
RLM1	MSC1	1	1	1	1	1
RLM1	PSR2	0	0	0	1	-1
RLM1	RIM11	0	0	1	0	1
GIS1	RAS2	0	0	1	0	0
GIS1	SNF1	0	1	1	1	1
GIS1	MSN2	0	1	1	0	1
GIS1	MSN2MSN4	0	0	1	1	1
GIS1	RIM15	0	0	0	0	0
GIS1	BMH2	-1	1	1	-1	1
GIS1	SCH9	-1	-1	0	1	1
GIS1	EAF7	1	1	1	-1	1
GIS1	SOK2	1	1	1	-1	1
GIS1	GIS1	NaN	NaN	NaN	NaN	NaN
GIS1	YGK3	0	0	0	-1	0
GIS1	MSN4	0	0	0	0	0
GIS1	TPK3	0	1	1	-1	1
GIS1	TOR1	-1	0	0	-1	-1
GIS1	WHI2	1	1	1	0	1
GIS1	TPK1	0	0	0	0	1
GIS1	TPK2	0	0	0	0	1
GIS1	GPA2	-1	0	0	-1	-1
GIS1	GAL11	1	1	1	1	0
GIS1	MSN5	0	0	1	0	1
GIS1	HOG1	1	0	1	0	1
GIS1	UMP1	0	0	1	-1	1
GIS1	SOV1	0	0	0	0	-1
GIS1	SSN3	1	1	1	0	0
GIS1	MCK1	1	1	1	0	0
GIS1	YAK1	0	0	0	0	0
GIS1	PSR1	0	0	0	0	1
GIS1	MSC1	1	1	1	0	1
GIS1	PSR2	0	0	0	0	0
GIS1	RIM11	-1	1	1	-1	0
MKS1	RAS2	NaN	NaN	NaN	NaN	NaN
MKS1	SNF1	1	1	1	1	1
MKS1	MSN2	1	0	0	0	1
MKS1	MSN2MSN4	1	1	1	1	1
MKS1	RIM15	0	0	0	1	1
MKS1	BMH2	0	-1	-1	1	0
MKS1	SCH9	1	0	-1	1	0
MKS1	EAF7	NaN	NaN	NaN	NaN	NaN
MKS1	SOK2	0	0	0	-1	0
MKS1	GIS1	1	-1	-1	0	-1
MKS1	YGK3	0	-1	-1	-1	-1
MKS1	MSN4	0	-1	1	1	1
MKS1	TPK3	0	-1	0	-1	0
MKS1	TOR1	NaN	NaN	NaN	NaN	NaN
MKS1	WHI2	1	0	1	1	1
MKS1	TPK1	0	1	0	1	-1
MKS1	TPK2	1	-1	0	0	0
MKS1	GPA2	0	-1	0	0	0
MKS1	GAL11	NaN	NaN	NaN	NaN	NaN
MKS1	MSN5	0	1	0	0	0
MKS1	HOG1	1	1	1	0	1
MKS1	UMP1	NaN	NaN	NaN	NaN	NaN
MKS1	SOV1	0	1	0	-1	-1
MKS1	SSN3	0	0	0	0	0
MKS1	MCK1	1	1	1	0	1
MKS1	YAK1	NaN	NaN	NaN	NaN	NaN
MKS1	PSR1	0	-1	-1	0	0
MKS1	MSC1	1	0	0	-1	1
MKS1	PSR2	1	-1	-1	0	0
MKS1	RIM11	0	-1	-1	-1	-1
NGR1	RAS2	0	0	1	1	1
NGR1	SNF1	0	1	1	1	1
NGR1	MSN2	1	1	1	1	1
NGR1	MSN2MSN4	1	1	1	1	1
NGR1	RIM15	0	1	1	1	1
NGR1	BMH2	0	0	0	0	0
NGR1	SCH9	1	1	0	0	1
NGR1	EAF7	1	0	1	0	1
NGR1	SOK2	0	1	0	0	1
NGR1	GIS1	1	0	-1	1	1
NGR1	YGK3	0	0	0	0	0
NGR1	MSN4	0	0	1	1	0
NGR1	TPK3	0	0	0	0	1
NGR1	TOR1	0	0	1	1	1
NGR1	WHI2	1	1	1	1	1
NGR1	TPK1	0	0	1	1	0
NGR1	TPK2	1	1	1	1	1
NGR1	GPA2	0	0	0	0	1
NGR1	GAL11	1	1	1	0	0
NGR1	MSN5	0	1	1	0	1
NGR1	HOG1	1	1	1	1	1
NGR1	UMP1	1	0	1	1	-1
NGR1	SOV1	0	0	0	0	1
NGR1	SSN3	0	1	0	0	0
NGR1	MCK1	1	1	1	1	1
NGR1	YAK1	0	1	1	1	1
NGR1	PSR1	0	0	0	1	1
NGR1	MSC1	1	1	1	0	1
NGR1	PSR2	0	0	1	1	1
NGR1	RIM11	0	0	0	0	0
MCK1	RAS2	-1	-1	1	1	1
MCK1	SNF1	NaN	NaN	NaN	0	NaN
MCK1	MSN2	0	0	0	0	0
MCK1	MSN2MSN4	0	0	0	0	1
MCK1	RIM15	0	0	-1	0	0
MCK1	BMH2	-1	-1	-1	-1	-1
MCK1	SCH9	1	1	1	1	1
MCK1	EAF7	-1	-1	-1	-1	-1
MCK1	SOK2	-1	-1	-1	-1	-1
MCK1	GIS1	0	-1	-1	0	0
MCK1	YGK3	-1	-1	-1	-1	0
MCK1	MSN4	-1	-1	-1	0	-1
MCK1	TPK3	-1	-1	-1	-1	-1
MCK1	TOR1	-1	-1	-1	-1	-1
MCK1	WHI2	0	-1	0	0	1
MCK1	TPK1	-1	-1	-1	-1	0
MCK1	TPK2	0	0	-1	-1	-1
MCK1	GPA2	1	0	-1	-1	-1
MCK1	GAL11	-1	1	0	0	0
MCK1	MSN5	1	-1	-1	1	0
MCK1	HOG1	0	0	0	1	0
MCK1	UMP1	0	-1	-1	-1	0
MCK1	SOV1	0	0	0	-1	1
MCK1	SSN3	1	1	1	1	1
MCK1	MCK1	NaN	NaN	NaN	NaN	NaN
MCK1	YAK1	1	0	-1	0	0
MCK1	PSR1	-1	-1	-1	-1	-1
MCK1	MSC1	-1	-1	-1	-1	-1
MCK1	PSR2	0	-1	-1	-1	-1
MCK1	RIM11	-1	-1	-1	-1	-1
PTC1	RAS2	NaN	NaN	NaN	1	NaN
PTC1	SNF1	-1	0	1	1	1
PTC1	MSN2	0	0	1	0	0
PTC1	MSN2MSN4	0	1	1	1	1
PTC1	RIM15	-1	0	1	0	0
PTC1	BMH2	-1	1	1	0	0
PTC1	SCH9	-1	-1	-1	-1	0
PTC1	EAF7	-1	-1	-1	-1	0
PTC1	SOK2	-1	-1	-1	0	0
PTC1	GIS1	0	-1	0	1	-1
PTC1	YGK3	0	-1	0	0	-1
PTC1	MSN4	-1	0	0	0	-1
PTC1	TPK3	-1	-1	0	1	0
PTC1	TOR1	1	1	0	-1	1
PTC1	WHI2	0	0	1	-1	0
PTC1	TPK1	-1	-1	0	0	-1
PTC1	TPK2	0	0	0	0	-1
PTC1	GPA2	-1	-1	-1	-1	0
PTC1	GAL11	NaN	NaN	NaN	NaN	NaN
PTC1	MSN5	-1	0	0	0	-1
PTC1	HOG1	1	0	0	1	1
PTC1	UMP1	0	0	0	0	-1
PTC1	SOV1	-1	-1	0	0	1
PTC1	SSN3	NaN	NaN	NaN	-1	NaN
PTC1	MCK1	0	0	0	0	-1
PTC1	YAK1	-1	0	0	0	-1
PTC1	PSR1	-1	0	0	0	1
PTC1	MSC1	-1	-1	0	1	0
PTC1	PSR2	0	-1	0	0	-1
PTC1	RIM11	-1	-1	-1	-1	-1
MDM12	RAS2	1	-1	1	1	0
MDM12	SNF1	0	0	0	1	0
MDM12	MSN2	0	0	1	0	1
MDM12	MSN2MSN4	1	1	1	1	1
MDM12	RIM15	-1	0	1	1	1
MDM12	BMH2	-1	-1	-1	0	0
MDM12	SCH9	1	1	1	1	0
MDM12	EAF7	-1	-1	1	-1	0
MDM12	SOK2	1	1	1	0	0
MDM12	GIS1	0	-1	0	1	0
MDM12	YGK3	-1	-1	0	0	-1
MDM12	MSN4	-1	-1	0	0	-1
MDM12	TPK3	-1	-1	-1	-1	0
MDM12	TOR1	-1	-1	0	-1	0
MDM12	WHI2	NaN	NaN	NaN	1	NaN
MDM12	TPK1	1	1	0	0	0
MDM12	TPK2	0	0	0	0	0
MDM12	GPA2	1	1	1	1	0
MDM12	GAL11	0	0	0	-1	-1
MDM12	MSN5	-1	1	1	0	1
MDM12	HOG1	1	0	1	0	1
MDM12	UMP1	0	1	0	0	0
MDM12	SOV1	-1	-1	0	0	-1
MDM12	SSN3	1	1	1	1	0
MDM12	MCK1	0	1	1	1	1
MDM12	YAK1	-1	0	0	0	0
MDM12	PSR1	-1	-1	0	1	0
MDM12	MSC1	0	-1	1	-1	0
MDM12	PSR2	-1	-1	0	0	-1
MDM12	RIM11	-1	-1	-1	1	-1
MTL1	RAS2	1	0	0	-1	-1
MTL1	SNF1	1	1	1	1	1
MTL1	MSN2	1	1	1	1	1
MTL1	MSN2MSN4	1	1	1	1	1
MTL1	RIM15	1	1	1	1	1
MTL1	BMH2	0	0	0	0	1
MTL1	SCH9	1	1	0	0	1
MTL1	EAF7	0	0	1	0	1
MTL1	SOK2	0	1	1	0	0
MTL1	GIS1	1	0	0	1	0
MTL1	YGK3	0	0	0	0	0
MTL1	MSN4	0	0	0	1	1
MTL1	TPK3	0	0	1	0	0
MTL1	TOR1	0	0	1	1	-1
MTL1	WHI2	1	1	1	1	0
MTL1	TPK1	0	0	0	-1	1
MTL1	TPK2	1	1	1	1	0
MTL1	GPA2	0	0	0	0	1
MTL1	GAL11	1	1	1	0	0
MTL1	MSN5	0	0	1	0	1
MTL1	HOG1	1	0	1	1	1
MTL1	UMP1	1	0	1	1	0
MTL1	SOV1	0	0	0	0	1
MTL1	SSN3	0	-1	-1	0	0
MTL1	MCK1	1	1	1	1	0
MTL1	YAK1	0	1	1	1	0
MTL1	PSR1	0	0	0	1	0
MTL1	MSC1	1	1	1	0	1
MTL1	PSR2	1	0	0	1	0
MTL1	RIM11	0	0	0	0	-1
ELP4	RAS2	1	0	0	0	-1
ELP4	SNF1	1	1	1	1	1
ELP4	MSN2	-1	-1	0	1	1
ELP4	MSN2MSN4	1	1	1	1	1
ELP4	RIM15	1	1	1	1	1
ELP4	BMH2	-1	0	0	-1	0
ELP4	SCH9	0	0	1	-1	0
ELP4	EAF7	0	-1	0	0	0
ELP4	SOK2	0	0	0	1	0
ELP4	GIS1	-1	-1	-1	0	-1
ELP4	YGK3	-1	-1	-1	-1	-1
ELP4	MSN4	-1	-1	-1	0	0
ELP4	TPK3	0	0	0	-1	0
ELP4	TOR1	-1	-1	0	0	0
ELP4	WHI2	1	0	1	1	1
ELP4	TPK1	-1	-1	-1	-1	0
ELP4	TPK2	-1	-1	0	0	0
ELP4	GPA2	0	0	0	0	0
ELP4	GAL11	NaN	NaN	NaN	NaN	NaN
ELP4	MSN5	-1	0	0	0	0
ELP4	HOG1	1	-1	0	1	1
ELP4	UMP1	-1	-1	-1	-1	0
ELP4	SOV1	1	-1	1	1	-1
ELP4	SSN3	0	0	0	-1	0
ELP4	MCK1	1	1	1	1	1
ELP4	YAK1	-1	-1	0	0	0
ELP4	PSR1	-1	0	-1	0	0
ELP4	MSC1	0	0	0	-1	1
ELP4	PSR2	-1	-1	-1	0	-1
ELP4	RIM11	-1	0	0	-1	-1
IRA2	RAS2	-1	-1	1	1	1
IRA2	SNF1	-1	0	0	-1	0
IRA2	MSN2	-1	-1	-1	-1	-1
IRA2	MSN2MSN4	-1	-1	-1	-1	0
IRA2	RIM15	-1	-1	-1	-1	0
IRA2	BMH2	-1	-1	-1	-1	-1
IRA2	SCH9	0	0	0	0	0
IRA2	EAF7	-1	-1	-1	-1	-1
IRA2	SOK2	-1	-1	-1	-1	-1
IRA2	GIS1	-1	-1	-1	-1	0
IRA2	YGK3	-1	-1	-1	-1	-1
IRA2	MSN4	-1	-1	-1	-1	-1
IRA2	TPK3	-1	-1	-1	-1	-1
IRA2	TOR1	-1	-1	-1	-1	-1
IRA2	WHI2	-1	-1	-1	-1	0
IRA2	TPK1	-1	-1	-1	-1	-1
IRA2	TPK2	-1	-1	-1	-1	-1
IRA2	GPA2	-1	-1	-1	-1	-1
IRA2	GAL11	NaN	NaN	NaN	NaN	NaN
IRA2	MSN5	-1	-1	-1	-1	0
IRA2	HOG1	0	-1	-1	-1	0
IRA2	UMP1	NaN	NaN	NaN	NaN	NaN
IRA2	SOV1	-1	-1	-1	-1	0
IRA2	SSN3	-1	-1	-1	0	-1
IRA2	MCK1	-1	-1	0	1	0
IRA2	YAK1	-1	-1	-1	-1	-1
IRA2	PSR1	-1	-1	-1	-1	-1
IRA2	MSC1	-1	-1	-1	-1	-1
IRA2	PSR2	-1	-1	-1	-1	-1
IRA2	RIM11	-1	-1	-1	-1	-1
HAP3	RAS2	0	0	1	1	1
HAP3	SNF1	0	1	1	0	1
HAP3	MSN2	1	1	1	0	1
HAP3	MSN2MSN4	1	1	1	1	0
HAP3	RIM15	0	1	1	0	1
HAP3	BMH2	0	0	0	-1	1
HAP3	SCH9	-1	1	0	1	1
HAP3	EAF7	1	0	1	-1	1
HAP3	SOK2	0	1	1	0	-1
HAP3	GIS1	1	0	0	1	1
HAP3	YGK3	0	0	0	-1	-1
HAP3	MSN4	0	0	1	0	0
HAP3	TPK3	0	1	1	-1	1
HAP3	TOR1	0	0	1	-1	-1
HAP3	WHI2	1	1	1	1	1
HAP3	TPK1	0	0	0	0	0
HAP3	TPK2	1	0	1	0	1
HAP3	GPA2	0	0	0	1	-1
HAP3	GAL11	1	1	1	0	0
HAP3	MSN5	0	0	1	0	1
HAP3	HOG1	1	1	1	0	1
HAP3	UMP1	1	0	1	0	1
HAP3	SOV1	0	0	0	0	-1
HAP3	SSN3	0	1	1	1	0
HAP3	MCK1	1	1	1	0	1
HAP3	YAK1	0	1	1	0	1
HAP3	PSR1	0	0	0	0	1
HAP3	MSC1	1	1	1	1	1
HAP3	PSR2	0	0	0	0	0
HAP3	RIM11	0	1	0	-1	0
REG1	RAS2	0	0	1	1	1
REG1	SNF1	0	1	1	1	1
REG1	MSN2	0	1	1	1	1
REG1	MSN2MSN4	0	1	1	1	1
REG1	RIM15	0	-1	1	1	1
REG1	BMH2	NaN	NaN	NaN	NaN	NaN
REG1	SCH9	1	1	0	0	0
REG1	EAF7	-1	0	-1	0	0
REG1	SOK2	1	1	1	0	0
REG1	GIS1	1	0	0	1	1
REG1	YGK3	0	0	0	0	1
REG1	MSN4	0	0	0	1	-1
REG1	TPK3	0	1	-1	0	-1
REG1	TOR1	0	0	0	1	0
REG1	WHI2	1	0	1	1	1
REG1	TPK1	0	0	0	-1	0
REG1	TPK2	-1	0	0	0	-1
REG1	GPA2	0	0	-1	0	-1
REG1	GAL11	NaN	NaN	NaN	NaN	NaN
REG1	MSN5	0	0	0	0	-1
REG1	HOG1	1	0	0	0	-1
REG1	UMP1	1	0	1	-1	0
REG1	SOV1	NaN	NaN	NaN	NaN	NaN
REG1	SSN3	1	1	1	0	0
REG1	MCK1	1	1	1	1	1
REG1	YAK1	0	0	0	1	-1
REG1	PSR1	0	0	0	1	1
REG1	MSC1	NaN	NaN	NaN	NaN	NaN
REG1	PSR2	0	0	0	1	-1
REG1	RIM11	0	0	-1	0	0
RPI1	RAS2	0	0	1	0	1
RPI1	SNF1	0	0	1	1	1
RPI1	MSN2	0	0	1	0	1
RPI1	MSN2MSN4	1	1	1	1	1
RPI1	RIM15	0	0	1	0	1
RPI1	BMH2	0	-1	-1	-1	-1
RPI1	SCH9	1	1	0	0	0
RPI1	EAF7	-1	1	-1	-1	0
RPI1	SOK2	1	1	1	0	1
RPI1	GIS1	0	0	0	1	-1
RPI1	YGK3	0	0	0	0	0
RPI1	MSN4	0	0	0	0	0
RPI1	TPK3	0	1	-1	-1	0
RPI1	TOR1	0	0	0	1	1
RPI1	WHI2	1	0	1	1	1
RPI1	TPK1	0	0	0	0	1
RPI1	TPK2	0	0	0	0	0
RPI1	GPA2	1	1	1	-1	1
RPI1	GAL11	0	0	0	-1	0
RPI1	MSN5	0	0	1	0	0
RPI1	HOG1	1	0	1	0	1
RPI1	UMP1	0	0	0	0	1
RPI1	SOV1	0	-1	0	0	-1
RPI1	SSN3	-1	-1	-1	1	1
RPI1	MCK1	1	1	1	0	1
RPI1	YAK1	0	0	0	0	0
RPI1	PSR1	0	-1	0	0	0
RPI1	MSC1	1	0	1	-1	1
RPI1	PSR2	0	0	0	0	0
RPI1	RIM11	0	0	0	-1	0
RAD24	RAS2	0	0	-1	-1	-1
RAD24	SNF1	0	1	1	1	1
RAD24	MSN2	1	1	1	0	1
RAD24	MSN2MSN4	1	1	1	1	1
RAD24	RIM15	0	0	1	0	1
RAD24	BMH2	0	0	0	0	-1
RAD24	SCH9	1	1	0	0	1
RAD24	EAF7	1	0	-1	-1	0
RAD24	SOK2	0	-1	1	0	1
RAD24	GIS1	1	0	0	1	1
RAD24	YGK3	0	0	0	0	1
RAD24	MSN4	0	0	0	0	0
RAD24	TPK3	0	1	1	1	1
RAD24	TOR1	0	0	0	1	1
RAD24	WHI2	1	1	1	1	-1
RAD24	TPK1	0	0	0	0	0
RAD24	TPK2	1	0	1	0	1
RAD24	GPA2	0	1	0	-1	1
RAD24	GAL11	-1	-1	-1	-1	0
RAD24	MSN5	0	0	1	0	1
RAD24	HOG1	1	1	1	1	1
RAD24	UMP1	1	0	1	0	1
RAD24	SOV1	0	0	0	0	1
RAD24	SSN3	0	-1	-1	-1	1
RAD24	MCK1	1	1	1	0	1
RAD24	YAK1	0	1	1	1	1
RAD24	PSR1	0	0	0	1	1
RAD24	MSC1	1	1	1	1	1
RAD24	PSR2	0	0	0	0	0
RAD24	RIM11	0	1	0	-1	0
UBI4	RAS2	NaN	NaN	NaN	1	NaN
UBI4	SNF1	0	1	1	0	1
UBI4	MSN2	1	1	1	0	1
UBI4	MSN2MSN4	1	1	1	1	1
UBI4	RIM15	0	1	1	0	1
UBI4	BMH2	0	0	0	-1	0
UBI4	SCH9	0	0	0	-1	-1
UBI4	EAF7	1	0	1	0	0
UBI4	SOK2	0	-1	1	0	-1
UBI4	GIS1	1	0	-1	0	-1
UBI4	YGK3	0	0	-1	-1	-1
UBI4	MSN4	0	0	1	0	-1
UBI4	TPK3	0	0	0	-1	0
UBI4	TOR1	0	0	-1	1	0
UBI4	WHI2	1	1	1	0	0
UBI4	TPK1	0	0	-1	0	0
UBI4	TPK2	1	1	1	0	1
UBI4	GPA2	0	0	0	1	1
UBI4	GAL11	1	0	1	0	-1
UBI4	MSN5	0	0	1	-1	1
UBI4	HOG1	1	1	1	0	1
UBI4	UMP1	1	0	1	-1	1
UBI4	SOV1	0	0	1	0	0
UBI4	SSN3	0	0	0	-1	-1
UBI4	MCK1	1	1	1	1	1
UBI4	YAK1	0	1	1	0	0
UBI4	PSR1	0	0	1	-1	0
UBI4	MSC1	1	1	1	-1	1
UBI4	PSR2	0	0	1	0	-1
UBI4	RIM11	0	0	0	-1	-1
YAK1	RAS2	0	0	1	1	1
YAK1	SNF1	0	0	0	0	1
YAK1	MSN2	0	0	0	0	1
YAK1	MSN2MSN4	0	0	1	1	1
YAK1	RIM15	0	0	1	0	1
YAK1	BMH2	0	-1	-1	-1	-1
YAK1	SCH9	-1	0	-1	1	0
YAK1	EAF7	-1	-1	-1	-1	-1
YAK1	SOK2	1	1	1	-1	1
YAK1	GIS1	0	-1	0	0	-1
YAK1	YGK3	0	-1	0	-1	0
YAK1	MSN4	0	-1	0	0	0
YAK1	TPK3	0	-1	-1	-1	-1
YAK1	TOR1	0	-1	0	-1	-1
YAK1	WHI2	1	0	1	1	1
YAK1	TPK1	0	-1	0	-1	1
YAK1	TPK2	1	0	0	-1	0
YAK1	GPA2	1	1	1	-1	1
YAK1	GAL11	1	1	1	-1	0
YAK1	MSN5	0	0	0	-1	0
YAK1	HOG1	1	0	0	0	1
YAK1	UMP1	1	0	-1	1	1
YAK1	SOV1	0	-1	0	-1	-1
YAK1	SSN3	1	1	1	1	1
YAK1	MCK1	1	1	1	0	1
YAK1	YAK1	NaN	NaN	NaN	NaN	NaN
YAK1	PSR1	0	-1	0	0	0
YAK1	MSC1	1	1	1	-1	1
YAK1	PSR2	0	-1	0	0	0
YAK1	RIM11	0	-1	-1	-1	-1
DMA2	RAS2	0	0	-1	1	-1
DMA2	SNF1	0	1	1	1	1
DMA2	MSN2	1	1	1	1	1
DMA2	MSN2MSN4	1	1	1	1	1
DMA2	RIM15	0	0	0	1	1
DMA2	BMH2	0	1	1	0	1
DMA2	SCH9	-1	-1	-1	0	-1
DMA2	EAF7	1	1	1	-1	1
DMA2	SOK2	1	1	1	0	1
DMA2	GIS1	0	0	0	1	1
DMA2	YGK3	0	0	0	0	0
DMA2	MSN4	0	0	0	0	0
DMA2	TPK3	0	-1	1	1	1
DMA2	TOR1	0	0	0	1	1
DMA2	WHI2	1	0	1	1	1
DMA2	TPK1	0	0	0	0	0
DMA2	TPK2	1	0	0	0	1
DMA2	GPA2	1	1	1	-1	1
DMA2	GAL11	1	1	1	-1	0
DMA2	MSN5	0	0	0	0	1
DMA2	HOG1	1	0	1	0	1
DMA2	UMP1	-1	0	0	0	1
DMA2	SOV1	0	0	0	0	1
DMA2	SSN3	0	-1	-1	1	1
DMA2	MCK1	1	1	1	1	1
DMA2	YAK1	0	0	0	0	0
DMA2	PSR1	0	0	0	0	1
DMA2	MSC1	1	1	0	-1	1
DMA2	PSR2	0	0	0	0	0
DMA2	RIM11	0	1	1	0	0
TPK2	RAS2	0	0	1	1	1
TPK2	SNF1	0	0	0	1	1
TPK2	MSN2	0	0	0	1	1
TPK2	MSN2MSN4	1	1	1	1	1
TPK2	RIM15	-1	0	0	1	1
TPK2	BMH2	0	1	1	0	1
TPK2	SCH9	0	-1	-1	0	-1
TPK2	EAF7	-1	-1	-1	0	0
TPK2	SOK2	0	1	1	0	1
TPK2	GIS1	0	0	-1	1	1
TPK2	YGK3	-1	-1	-1	0	0
TPK2	MSN4	-1	0	0	1	0
TPK2	TPK3	-1	-1	-1	0	-1
TPK2	TOR1	1	1	0	1	1
TPK2	WHI2	0	0	0	1	1
TPK2	TPK1	-1	0	-1	1	1
TPK2	TPK2	NaN	NaN	NaN	NaN	NaN
TPK2	GPA2	1	1	1	0	1
TPK2	GAL11	1	1	1	0	0
TPK2	MSN5	-1	0	0	0	0
TPK2	HOG1	0	0	0	1	1
TPK2	UMP1	0	0	0	1	-1
TPK2	SOV1	-1	-1	0	0	-1
TPK2	SSN3	1	1	1	0	1
TPK2	MCK1	0	1	1	1	1
TPK2	YAK1	-1	0	0	1	1
TPK2	PSR1	-1	-1	0	1	0
TPK2	MSC1	-1	1	0	0	0
TPK2	PSR2	0	-1	0	1	0
TPK2	RIM11	-1	-1	-1	0	0
PDE1	RAS2	0	1	0	-1	-1
PDE1	SNF1	0	0	0	0	0
PDE1	MSN2	0	0	0	0	0
PDE1	MSN2MSN4	0	-1	0	1	0
PDE1	RIM15	0	0	0	0	0
PDE1	BMH2	1	1	1	1	1
PDE1	SCH9	1	1	0	1	1
PDE1	EAF7	-1	-1	-1	-1	-1
PDE1	SOK2	-1	-1	-1	0	-1
PDE1	GIS1	0	-1	0	0	0
PDE1	YGK3	-1	0	-1	1	-1
PDE1	MSN4	-1	-1	0	0	-1
PDE1	TPK3	-1	-1	-1	-1	-1
PDE1	TOR1	0	0	0	1	1
PDE1	WHI2	0	-1	0	1	-1
PDE1	TPK1	-1	-1	0	0	-1
PDE1	TPK2	-1	1	0	1	-1
PDE1	GPA2	-1	-1	-1	-1	-1
PDE1	GAL11	1	0	1	1	1
PDE1	MSN5	0	0	0	0	0
PDE1	HOG1	1	1	1	0	0
PDE1	UMP1	0	0	0	0	1
PDE1	SOV1	-1	-1	0	0	-1
PDE1	SSN3	1	1	1	0	0
PDE1	MCK1	0	1	1	0	0
PDE1	YAK1	1	1	1	0	-1
PDE1	PSR1	1	1	1	0	-1
PDE1	MSC1	1	1	1	1	1
PDE1	PSR2	0	-1	0	0	-1
PDE1	RIM11	1	1	1	1	1
EAF7	RAS2	1	0	0	0	0
EAF7	SNF1	-1	1	1	1	1
EAF7	MSN2	1	1	1	1	1
EAF7	MSN2MSN4	1	1	1	1	1
EAF7	RIM15	0	1	1	1	1
EAF7	BMH2	-1	0	-1	0	0
EAF7	SCH9	0	-1	1	0	0
EAF7	EAF7	NaN	NaN	NaN	NaN	NaN
EAF7	SOK2	0	0	0	-1	0
EAF7	GIS1	0	-1	-1	1	0
EAF7	YGK3	-1	0	-1	1	-1
EAF7	MSN4	-1	-1	1	1	1
EAF7	TPK3	-1	0	0	0	0
EAF7	TOR1	-1	0	1	0	-1
EAF7	WHI2	1	1	1	1	1
EAF7	TPK1	-1	-1	-1	-1	0
EAF7	TPK2	0	1	1	1	1
EAF7	GPA2	-1	0	0	0	0
EAF7	GAL11	1	1	1	0	1
EAF7	MSN5	0	1	1	0	1
EAF7	HOG1	1	1	1	1	1
EAF7	UMP1	1	1	1	1	0
EAF7	SOV1	-1	0	1	-1	0
EAF7	SSN3	0	0	0	0	0
EAF7	MCK1	1	1	1	1	1
EAF7	YAK1	1	1	1	1	1
EAF7	PSR1	-1	0	-1	1	0
EAF7	MSC1	0	0	0	0	0
EAF7	PSR2	0	0	1	1	0
EAF7	RIM11	-1	0	0	0	-1
ERM6	RAS2	0	0	-1	1	-1
ERM6	SNF1	0	0	0	1	1
ERM6	MSN2	1	1	1	1	1
ERM6	MSN2MSN4	NaN	NaN	NaN	NaN	NaN
ERM6	RIM15	0	0	0	1	1
ERM6	BMH2	0	1	1	0	1
ERM6	SCH9	-1	-1	-1	-1	-1
ERM6	EAF7	-1	-1	-1	-1	-1
ERM6	SOK2	0	0	-1	0	-1
ERM6	GIS1	0	0	0	0	0
ERM6	YGK3	0	-1	0	0	0
ERM6	MSN4	0	0	0	0	0
ERM6	TPK3	0	1	1	1	1
ERM6	TOR1	0	0	0	1	1
ERM6	WHI2	1	0	1	1	0
ERM6	TPK1	0	0	1	1	1
ERM6	TPK2	1	0	0	0	0
ERM6	GPA2	0	-1	-1	1	1
ERM6	GAL11	1	1	1	1	0
ERM6	MSN5	0	0	0	0	1
ERM6	HOG1	1	0	0	0	0
ERM6	UMP1	NaN	NaN	NaN	0	NaN
ERM6	SOV1	0	-1	0	0	-1
ERM6	SSN3	0	0	-1	-1	0
ERM6	MCK1	1	1	1	1	1
ERM6	YAK1	0	0	0	1	0
ERM6	PSR1	0	1	0	1	0
ERM6	MSC1	1	1	1	-1	1
ERM6	PSR2	0	0	1	0	0
ERM6	RIM11	0	-1	-1	-1	-1
UBP3	RAS2	-1	0	0	0	1
UBP3	SNF1	1	1	1	1	0
UBP3	MSN2	1	1	1	1	0
UBP3	MSN2MSN4	-1	0	0	0	-1
UBP3	RIM15	0	1	1	1	0
UBP3	BMH2	0	0	0	0	1
UBP3	SCH9	0	1	0	0	0
UBP3	EAF7	0	0	0	0	0
UBP3	SOK2	0	-1	-1	-1	0
UBP3	GIS1	1	0	1	1	0
UBP3	YGK3	-1	0	-1	1	0
UBP3	MSN4	0	0	1	1	0
UBP3	TPK3	0	0	0	0	1
UBP3	TOR1	0	0	-1	0	0
UBP3	WHI2	1	1	1	1	0
UBP3	TPK1	0	0	-1	-1	-1
UBP3	TPK2	1	1	1	1	0
UBP3	GPA2	0	0	0	0	0
UBP3	GAL11	NaN	NaN	NaN	NaN	NaN
UBP3	MSN5	-1	1	1	-1	0
UBP3	HOG1	-1	0	-1	-1	-1
UBP3	UMP1	NaN	NaN	NaN	-1	NaN
UBP3	SOV1	0	0	-1	0	0
UBP3	SSN3	0	0	0	0	0
UBP3	MCK1	NaN	NaN	NaN	-1	NaN
UBP3	YAK1	1	1	1	1	0
UBP3	PSR1	0	0	1	1	0
UBP3	MSC1	0	-1	0	0	-1
UBP3	PSR2	1	0	1	1	1
UBP3	RIM11	0	0	0	0	-1
SKN7	RAS2	0	0	1	1	1
SKN7	SNF1	0	1	0	1	1
SKN7	MSN2	0	1	1	0	1
SKN7	MSN2MSN4	1	1	1	1	1
SKN7	RIM15	0	1	1	1	1
SKN7	BMH2	0	0	1	0	1
SKN7	SCH9	-1	-1	0	0	-1
SKN7	EAF7	-1	0	-1	-1	-1
SKN7	SOK2	1	1	1	0	1
SKN7	GIS1	0	0	0	1	1
SKN7	YGK3	0	0	0	0	1
SKN7	MSN4	0	0	0	0	0
SKN7	TPK3	0	0	1	1	1
SKN7	TOR1	-1	0	0	-1	0
SKN7	WHI2	0	1	1	1	1
SKN7	TPK1	0	0	0	0	0
SKN7	TPK2	0	0	0	0	0
SKN7	GPA2	-1	-1	-1	1	1
SKN7	GAL11	1	1	1	1	0
SKN7	MSN5	0	0	1	0	1
SKN7	HOG1	1	1	1	0	1
SKN7	UMP1	0	0	1	0	-1
SKN7	SOV1	0	0	0	0	1
SKN7	SSN3	-1	1	1	1	1
SKN7	MCK1	1	1	1	1	1
SKN7	YAK1	0	0	0	0	0
SKN7	PSR1	0	0	0	0	1
SKN7	MSC1	-1	1	1	-1	1
SKN7	PSR2	0	0	0	0	0
SKN7	RIM11	-1	0	-1	-1	0
WHI2	RAS2	-1	0	1	0	1
WHI2	SNF1	0	1	0	-1	1
WHI2	MSN2	0	0	0	0	1
WHI2	MSN2MSN4	0	1	1	0	1
WHI2	RIM15	-1	1	0	0	0
WHI2	BMH2	-1	-1	-1	-1	-1
WHI2	SCH9	1	1	0	0	0
WHI2	EAF7	-1	0	-1	-1	-1
WHI2	SOK2	1	1	0	-1	0
WHI2	GIS1	0	0	-1	0	0
WHI2	YGK3	-1	0	-1	-1	0
WHI2	MSN4	-1	0	-1	-1	-1
WHI2	TPK3	-1	-1	-1	-1	0
WHI2	TOR1	-1	0	-1	-1	-1
WHI2	WHI2	NaN	NaN	NaN	NaN	NaN
WHI2	TPK1	-1	0	-1	-1	-1
WHI2	TPK2	0	0	0	-1	0
WHI2	GPA2	-1	1	-1	-1	0
WHI2	GAL11	NaN	NaN	NaN	0	NaN
WHI2	MSN5	-1	0	0	-1	0
WHI2	HOG1	0	0	0	-1	0
WHI2	UMP1	0	0	1	0	1
WHI2	SOV1	0	1	-1	-1	0
WHI2	SSN3	0	1	-1	1	1
WHI2	MCK1	0	1	1	1	0
WHI2	YAK1	0	0	0	0	1
WHI2	PSR1	-1	0	-1	-1	0
WHI2	MSC1	0	1	0	-1	0
WHI2	PSR2	0	0	-1	-1	-1
WHI2	RIM11	-1	-1	-1	-1	-1
RCK2	RAS2	-1	-1	1	0	1
RCK2	SNF1	1	1	1	1	0
RCK2	MSN2	1	1	1	1	1
RCK2	MSN2MSN4	1	1	1	1	1
RCK2	RIM15	-1	1	1	1	1
RCK2	BMH2	1	0	0	0	0
RCK2	SCH9	0	0	0	0	1
RCK2	EAF7	0	0	1	0	1
RCK2	SOK2	0	1	1	-1	1
RCK2	GIS1	0	0	0	1	1
RCK2	YGK3	-1	0	0	1	0
RCK2	MSN4	-1	-1	-1	1	0
RCK2	TPK3	0	0	1	0	1
RCK2	TOR1	-1	0	1	0	-1
RCK2	WHI2	1	1	1	1	0
RCK2	TPK1	-1	0	0	-1	1
RCK2	TPK2	1	1	1	-1	0
RCK2	GPA2	0	0	0	0	1
RCK2	GAL11	NaN	NaN	NaN	NaN	NaN
RCK2	MSN5	-1	-1	1	1	0
RCK2	HOG1	1	1	1	1	1
RCK2	UMP1	1	-1	1	1	1
RCK2	SOV1	1	0	0	1	-1
RCK2	SSN3	0	0	0	0	-1
RCK2	MCK1	1	1	1	1	1
RCK2	YAK1	1	1	1	1	0
RCK2	PSR1	-1	0	0	1	1
RCK2	MSC1	0	1	1	0	1
RCK2	PSR2	1	0	1	1	0
RCK2	RIM11	-1	0	0	0	0
MED7	RAS2	0	0	1	1	1
MED7	SNF1	0	0	0	1	1
MED7	MSN2	1	1	1	1	1
MED7	MSN2MSN4	1	1	1	1	1
MED7	RIM15	0	1	1	1	0
MED7	BMH2	0	0	0	0	1
MED7	SCH9	1	1	0	0	1
MED7	EAF7	1	0	1	1	1
MED7	SOK2	0	1	-1	0	-1
MED7	GIS1	1	0	0	1	0
MED7	YGK3	0	0	0	0	0
MED7	MSN4	0	0	0	-1	0
MED7	TPK3	0	0	-1	0	-1
MED7	TOR1	0	0	1	1	1
MED7	WHI2	1	1	1	1	1
MED7	TPK1	0	0	0	1	-1
MED7	TPK2	1	1	1	0	1
MED7	GPA2	0	0	0	0	0
MED7	GAL11	NaN	NaN	NaN	1	NaN
MED7	MSN5	0	-1	1	0	-1
MED7	HOG1	1	1	1	-1	1
MED7	UMP1	1	0	1	0	0
MED7	SOV1	0	0	0	0	0
MED7	SSN3	0	-1	1	-1	1
MED7	MCK1	1	1	1	1	1
MED7	YAK1	0	1	1	1	0
MED7	PSR1	0	0	0	1	1
MED7	MSC1	1	1	1	1	1
MED7	PSR2	1	0	0	1	0
MED7	RIM11	0	0	0	0	-1
PDE2	RAS2	-1	-1	-1	-1	-1
PDE2	SNF1	-1	-1	-1	0	0
PDE2	MSN2	-1	-1	-1	-1	0
PDE2	MSN2MSN4	0	-1	0	0	1
PDE2	RIM15	-1	-1	-1	0	0
PDE2	BMH2	-1	-1	-1	-1	-1
PDE2	SCH9	0	0	0	0	0
PDE2	EAF7	-1	-1	-1	-1	-1
PDE2	SOK2	-1	-1	-1	-1	-1
PDE2	GIS1	-1	-1	-1	-1	0
PDE2	YGK3	-1	-1	-1	-1	-1
PDE2	MSN4	-1	-1	-1	-1	-1
PDE2	TPK3	-1	-1	-1	-1	-1
PDE2	TOR1	-1	-1	-1	-1	-1
PDE2	WHI2	-1	-1	-1	0	-1
PDE2	TPK1	-1	-1	-1	-1	-1
PDE2	TPK2	-1	-1	-1	-1	-1
PDE2	GPA2	-1	-1	-1	-1	-1
PDE2	GAL11	NaN	NaN	NaN	NaN	NaN
PDE2	MSN5	-1	-1	-1	-1	0
PDE2	HOG1	0	-1	-1	-1	0
PDE2	UMP1	-1	-1	0	0	0
PDE2	SOV1	-1	-1	-1	-1	-1
PDE2	SSN3	-1	-1	0	0	-1
PDE2	MCK1	0	-1	0	-1	0
PDE2	YAK1	-1	-1	-1	-1	-1
PDE2	PSR1	-1	-1	-1	-1	-1
PDE2	MSC1	-1	-1	-1	-1	-1
PDE2	PSR2	-1	-1	-1	-1	-1
PDE2	RIM11	-1	-1	-1	-1	-1
MSN4	RAS2	0	0	0	0	1
MSN4	SNF1	0	1	0	0	1
MSN4	MSN2	0	1	0	0	1
MSN4	MSN2MSN4	NaN	NaN	NaN	NaN	NaN
MSN4	RIM15	0	1	1	0	0
MSN4	BMH2	0	0	-1	-1	-1
MSN4	SCH9	-1	-1	-1	-1	-1
MSN4	EAF7	1	0	1	-1	1
MSN4	SOK2	1	1	1	-1	1
MSN4	GIS1	0	0	0	0	0
MSN4	YGK3	0	0	-1	-1	0
MSN4	MSN4	NaN	NaN	NaN	NaN	NaN
MSN4	TPK3	-1	0	-1	-1	-1
MSN4	TOR1	0	0	0	-1	-1
MSN4	WHI2	1	1	1	1	0
MSN4	TPK1	0	0	0	0	-1
MSN4	TPK2	1	0	0	1	0
MSN4	GPA2	-1	1	-1	-1	-1
MSN4	GAL11	1	1	1	1	0
MSN4	MSN5	0	0	0	1	0
MSN4	HOG1	1	1	0	0	0
MSN4	UMP1	-1	0	0	1	1
MSN4	SOV1	0	0	-1	-1	-1
MSN4	SSN3	0	0	-1	-1	-1
MSN4	MCK1	1	1	1	0	1
MSN4	YAK1	0	1	0	0	0
MSN4	PSR1	0	0	0	0	0
MSN4	MSC1	1	1	1	1	1
MSN4	PSR2	0	0	0	-1	0
MSN4	RIM11	0	0	1	-1	-1
GCN5	RAS2	NaN	NaN	NaN	1	NaN
GCN5	SNF1	1	0	0	-1	0
GCN5	MSN2	0	-1	-1	0	1
GCN5	MSN2MSN4	0	-1	0	0	1
GCN5	RIM15	0	-1	-1	0	0
GCN5	BMH2	1	0	1	1	1
GCN5	SCH9	1	1	0	1	1
GCN5	EAF7	-1	-1	-1	-1	-1
GCN5	SOK2	-1	-1	-1	0	-1
GCN5	GIS1	0	-1	-1	0	0
GCN5	YGK3	0	-1	-1	0	0
GCN5	MSN4	1	0	0	1	0
GCN5	TPK3	0	1	1	1	1
GCN5	TOR1	-1	-1	-1	-1	-1
GCN5	WHI2	0	-1	-1	0	0
GCN5	TPK1	-1	-1	-1	-1	-1
GCN5	TPK2	0	-1	-1	0	0
GCN5	GPA2	-1	-1	-1	-1	-1
GCN5	GAL11	NaN	NaN	NaN	NaN	NaN
GCN5	MSN5	0	-1	-1	0	0
GCN5	HOG1	0	-1	-1	0	0
GCN5	UMP1	0	0	1	-1	1
GCN5	SOV1	1	1	1	0	1
GCN5	SSN3	-1	-1	-1	NaN	0
GCN5	MCK1	0	-1	0	1	0
GCN5	YAK1	-1	-1	-1	0	0
GCN5	PSR1	-1	-1	-1	0	0
GCN5	MSC1	1	1	1	1	1
GCN5	PSR2	0	1	1	0	0
GCN5	RIM11	-1	-1	-1	-1	-1
MSN2	RAS2	-1	-1	-1	-1	-1
MSN2	SNF1	0	0	0	0	0
MSN2	MSN2	NaN	NaN	NaN	NaN	NaN
MSN2	MSN2MSN4	NaN	NaN	NaN	NaN	NaN
MSN2	RIM15	0	0	0	0	0
MSN2	BMH2	-1	-1	-1	-1	-1
MSN2	SCH9	1	1	0	1	0
MSN2	EAF7	-1	-1	-1	-1	-1
MSN2	SOK2	1	1	0	-1	0
MSN2	GIS1	0	-1	-1	0	0
MSN2	YGK3	0	-1	-1	0	0
MSN2	MSN4	-1	-1	0	0	-1
MSN2	TPK3	-1	-1	-1	-1	-1
MSN2	TOR1	-1	-1	-1	-1	-1
MSN2	WHI2	0	0	0	1	0
MSN2	TPK1	-1	-1	-1	0	0
MSN2	TPK2	0	-1	-1	0	0
MSN2	GPA2	0	0	0	-1	0
MSN2	GAL11	1	1	0	0	-1
MSN2	MSN5	-1	-1	0	-1	0
MSN2	HOG1	0	0	0	0	0
MSN2	UMP1	0	-1	-1	-1	0
MSN2	SOV1	1	-1	0	-1	1
MSN2	SSN3	0	0	1	0	1
MSN2	MCK1	0	0	1	0	0
MSN2	YAK1	0	0	0	0	-1
MSN2	PSR1	-1	-1	-1	0	-1
MSN2	MSC1	1	1	0	-1	1
MSN2	PSR2	0	-1	-1	0	0
MSN2	RIM11	-1	-1	-1	-1	-1
SOD2	RAS2	0	0	0	0	1
SOD2	SNF1	0	1	0	1	1
SOD2	MSN2	1	1	1	1	1
SOD2	MSN2MSN4	0	0	0	-1	1
SOD2	RIM15	0	1	0	0	1
SOD2	BMH2	0	0	-1	-1	0
SOD2	SCH9	1	1	0	1	1
SOD2	EAF7	1	0	1	1	1
SOD2	SOK2	-1	1	-1	0	0
SOD2	GIS1	0	0	0	1	0
SOD2	YGK3	0	0	0	0	1
SOD2	MSN4	0	0	0	0	0
SOD2	TPK3	1	0	-1	1	1
SOD2	TOR1	0	0	0	-1	0
SOD2	WHI2	1	1	1	1	1
SOD2	TPK1	0	0	0	0	0
SOD2	TPK2	1	0	0	0	1
SOD2	GPA2	-1	1	-1	-1	-1
SOD2	GAL11	1	1	1	1	0
SOD2	MSN5	0	0	0	0	1
SOD2	HOG1	1	1	0	0	1
SOD2	UMP1	0	0	0	0	1
SOD2	SOV1	0	0	0	1	1
SOD2	SSN3	1	1	1	1	0
SOD2	MCK1	1	1	1	1	1
SOD2	YAK1	0	1	0	1	1
SOD2	PSR1	0	0	0	0	-1
SOD2	MSC1	1	1	1	1	1
SOD2	PSR2	0	0	0	0	1
SOD2	RIM11	0	0	1	0	0
PSR1	RAS2	0	0	1	1	1
PSR1	SNF1	0	1	0	1	1
PSR1	MSN2	1	1	1	1	0
PSR1	MSN2MSN4	1	1	1	1	1
PSR1	RIM15	0	1	0	-1	0
PSR1	BMH2	0	0	1	0	-1
PSR1	SCH9	1	1	0	-1	1
PSR1	EAF7	1	0	1	-1	0
PSR1	SOK2	1	1	1	0	0
PSR1	GIS1	1	0	0	1	0
PSR1	YGK3	0	0	0	0	0
PSR1	MSN4	0	0	0	1	-1
PSR1	TPK3	0	0	0	0	-1
PSR1	TOR1	0	0	0	1	-1
PSR1	WHI2	NaN	NaN	NaN	0	NaN
PSR1	TPK1	0	0	0	0	-1
PSR1	TPK2	1	1	0	0	0
PSR1	GPA2	0	0	0	0	-1
PSR1	GAL11	NaN	NaN	NaN	NaN	NaN
PSR1	MSN5	0	0	1	0	0
PSR1	HOG1	1	1	1	1	0
PSR1	UMP1	0	0	0	0	1
PSR1	SOV1	0	0	0	0	-1
PSR1	SSN3	0	0	0	0	-1
PSR1	MCK1	1	1	1	1	0
PSR1	YAK1	0	1	1	1	0
PSR1	PSR1	NaN	NaN	NaN	NaN	NaN
PSR1	MSC1	1	1	1	1	1
PSR1	PSR2	0	0	0	0	0
PSR1	RIM11	0	0	1	0	-1
HSP104	RAS2	-1	0	1	1	0
HSP104	SNF1	NaN	NaN	NaN	NaN	NaN
HSP104	MSN2	-1	0	0	-1	-1
HSP104	MSN2MSN4	0	1	0	1	-1
HSP104	RIM15	1	-1	1	1	1
HSP104	BMH2	0	0	0	0	0
HSP104	SCH9	1	1	0	0	0
HSP104	EAF7	0	0	1	0	0
HSP104	SOK2	0	1	1	0	0
HSP104	GIS1	-1	0	0	1	-1
HSP104	YGK3	-1	0	0	0	1
HSP104	MSN4	0	0	0	1	1
HSP104	TPK3	0	0	1	0	0
HSP104	TOR1	0	0	1	1	0
HSP104	WHI2	1	1	1	1	1
HSP104	TPK1	0	0	0	0	0
HSP104	TPK2	1	1	1	0	0
HSP104	GPA2	0	0	0	0	0
HSP104	GAL11	-1	-1	0	1	-1
HSP104	MSN5	-1	-1	-1	0	0
HSP104	HOG1	1	1	1	-1	1
HSP104	UMP1	1	0	1	1	0
HSP104	SOV1	NaN	NaN	NaN	NaN	NaN
HSP104	SSN3	0	-1	0	0	1
HSP104	MCK1	0	1	1	0	0
HSP104	YAK1	-1	0	0	0	-1
HSP104	PSR1	NaN	NaN	NaN	NaN	NaN
HSP104	MSC1	0	1	-1	0	-1
HSP104	PSR2	1	0	0	-1	-1
HSP104	RIM11	0	0	0	0	-1
KAP123	RAS2	0	-1	0	0	-1
KAP123	SNF1	NaN	NaN	NaN	NaN	NaN
KAP123	MSN2	-1	-1	1	1	0
KAP123	MSN2MSN4	NaN	NaN	NaN	NaN	NaN
KAP123	RIM15	0	1	0	1	0
KAP123	BMH2	NaN	NaN	NaN	NaN	NaN
KAP123	SCH9	-1	0	0	0	1
KAP123	EAF7	NaN	NaN	NaN	NaN	NaN
KAP123	SOK2	0	1	0	0	0
KAP123	GIS1	NaN	NaN	NaN	NaN	NaN
KAP123	YGK3	0	0	0	0	1
KAP123	MSN4	NaN	NaN	NaN	NaN	NaN
KAP123	TPK3	NaN	NaN	NaN	NaN	NaN
KAP123	TOR1	0	0	0	-1	0
KAP123	WHI2	NaN	NaN	NaN	NaN	NaN
KAP123	TPK1	0	-1	0	-1	0
KAP123	TPK2	1	1	0	0	0
KAP123	GPA2	0	0	1	1	-1
KAP123	GAL11	NaN	NaN	NaN	NaN	NaN
KAP123	MSN5	NaN	NaN	NaN	NaN	NaN
KAP123	HOG1	NaN	NaN	NaN	NaN	NaN
KAP123	UMP1	NaN	NaN	NaN	NaN	NaN
KAP123	SOV1	NaN	NaN	NaN	NaN	NaN
KAP123	SSN3	0	0	-1	-1	-1
KAP123	MCK1	NaN	NaN	NaN	NaN	NaN
KAP123	YAK1	NaN	NaN	NaN	NaN	NaN
KAP123	PSR1	0	0	0	1	0
KAP123	MSC1	-1	0	-1	0	-1
KAP123	PSR2	0	0	0	0	-1
KAP123	RIM11	NaN	NaN	NaN	NaN	NaN
ATP10	RAS2	-1	0	1	1	1
ATP10	SNF1	1	1	1	0	1
ATP10	MSN2	1	1	1	0	1
ATP10	MSN2MSN4	1	1	1	1	1
ATP10	RIM15	1	1	1	0	1
ATP10	BMH2	0	0	0	-1	0
ATP10	SCH9	-1	0	0	-1	-1
ATP10	EAF7	0	0	1	-1	0
ATP10	SOK2	0	1	1	0	0
ATP10	GIS1	1	0	0	0	1
ATP10	YGK3	0	0	0	0	1
ATP10	MSN4	0	0	1	0	1
ATP10	TPK3	0	0	1	-1	0
ATP10	TOR1	0	0	1	-1	0
ATP10	WHI2	1	1	1	1	1
ATP10	TPK1	0	0	0	0	0
ATP10	TPK2	1	1	1	0	1
ATP10	GPA2	0	0	0	1	0
ATP10	GAL11	0	-1	-1	1	-1
ATP10	MSN5	0	0	1	0	1
ATP10	HOG1	1	1	1	0	1
ATP10	UMP1	-1	-1	0	0	0
ATP10	SOV1	0	0	0	1	0
ATP10	SSN3	0	0	0	1	0
ATP10	MCK1	1	1	1	0	1
ATP10	YAK1	0	1	1	0	1
ATP10	PSR1	0	0	1	0	1
ATP10	MSC1	1	1	1	-1	0
ATP10	PSR2	1	0	0	0	-1
ATP10	RIM11	0	0	0	-1	0
ELP6	RAS2	1	0	0	1	-1
ELP6	SNF1	-1	1	0	1	0
ELP6	MSN2	-1	-1	-1	0	0
ELP6	MSN2MSN4	1	1	1	1	1
ELP6	RIM15	-1	-1	0	1	0
ELP6	BMH2	0	0	0	0	0
ELP6	SCH9	1	0	0	1	0
ELP6	EAF7	0	0	0	0	0
ELP6	SOK2	0	0	-1	-1	0
ELP6	GIS1	-1	-1	-1	0	-1
ELP6	YGK3	-1	-1	-1	-1	-1
ELP6	MSN4	0	-1	-1	0	-1
ELP6	TPK3	0	0	0	0	0
ELP6	TOR1	0	-1	-1	0	0
ELP6	WHI2	1	0	1	1	0
ELP6	TPK1	0	-1	1	1	-1
ELP6	TPK2	-1	-1	-1	-1	0
ELP6	GPA2	0	0	0	-1	0
ELP6	GAL11	NaN	NaN	NaN	NaN	NaN
ELP6	MSN5	-1	-1	0	-1	-1
ELP6	HOG1	1	0	0	0	0
ELP6	UMP1	-1	-1	-1	-1	0
ELP6	SOV1	0	0	-1	-1	0
ELP6	SSN3	0	0	0	-1	0
ELP6	MCK1	1	1	1	1	1
ELP6	YAK1	-1	-1	-1	0	-1
ELP6	PSR1	0	0	-1	0	-1
ELP6	MSC1	0	0	0	-1	1
ELP6	PSR2	-1	-1	-1	-1	-1
ELP6	RIM11	0	0	0	-1	-1
PBS2	RAS2	1	0	1	1	0
PBS2	SNF1	-1	0	0	0	1
PBS2	MSN2	0	1	0	0	1
PBS2	MSN2MSN4	0	0	1	1	1
PBS2	RIM15	0	1	0	0	0
PBS2	BMH2	-1	-1	-1	-1	-1
PBS2	SCH9	0	-1	1	-1	0
PBS2	EAF7	-1	-1	-1	-1	-1
PBS2	SOK2	1	1	0	-1	0
PBS2	GIS1	0	0	0	0	0
PBS2	YGK3	-1	0	-1	-1	0
PBS2	MSN4	-1	0	0	0	-1
PBS2	TPK3	-1	-1	-1	-1	-1
PBS2	TOR1	0	0	0	-1	1
PBS2	WHI2	0	0	0	1	0
PBS2	TPK1	-1	0	-1	-1	0
PBS2	TPK2	0	0	0	0	0
PBS2	GPA2	1	1	1	-1	1
PBS2	GAL11	0	1	1	1	0
PBS2	MSN5	0	0	0	0	1
PBS2	HOG1	0	0	1	0	1
PBS2	UMP1	-1	0	0	1	1
PBS2	SOV1	1	0	-1	0	1
PBS2	SSN3	1	1	1	1	1
PBS2	MCK1	0	1	1	1	-1
PBS2	YAK1	-1	0	0	0	0
PBS2	PSR1	-1	0	0	0	0
PBS2	MSC1	0	-1	0	-1	0
PBS2	PSR2	0	0	0	0	0
PBS2	RIM11	-1	-1	-1	-1	-1
SSK2	RAS2	0	0	0	-1	0
SSK2	SNF1	0	1	0	0	1
SSK2	MSN2	1	1	0	0	1
SSK2	MSN2MSN4	1	0	0	1	1
SSK2	RIM15	0	1	0	0	1
SSK2	BMH2	0	0	-1	-1	-1
SSK2	SCH9	1	1	0	0	1
SSK2	EAF7	1	-1	-1	-1	-1
SSK2	SOK2	1	1	0	-1	1
SSK2	GIS1	1	0	-1	0	0
SSK2	YGK3	0	0	-1	-1	0
SSK2	MSN4	0	0	0	0	-1
SSK2	TPK3	0	1	-1	-1	-1
SSK2	TOR1	0	0	-1	-1	-1
SSK2	WHI2	1	1	0	1	0
SSK2	TPK1	0	0	0	0	-1
SSK2	TPK2	1	0	0	0	0
SSK2	GPA2	0	1	1	0	1
SSK2	GAL11	0	-1	-1	0	0
SSK2	MSN5	0	0	0	-1	0
SSK2	HOG1	1	0	0	0	0
SSK2	UMP1	1	0	0	-1	0
SSK2	SOV1	0	0	-1	0	-1
SSK2	SSN3	1	-1	0	1	1
SSK2	MCK1	1	1	1	0	1
SSK2	YAK1	0	1	0	0	0
SSK2	PSR1	0	0	-1	0	0
SSK2	MSC1	1	1	0	-1	0
SSK2	PSR2	0	0	-1	0	0
SSK2	RIM11	0	1	-1	-1	-1
SIT4	RAS2	NaN	NaN	NaN	0	NaN
SIT4	SNF1	0	0	0	1	1
SIT4	MSN2	0	1	0	0	0
SIT4	MSN2MSN4	0	0	0	1	0
SIT4	RIM15	0	1	1	0	1
SIT4	BMH2	-1	-1	-1	-1	0
SIT4	SCH9	1	0	-1	-1	-1
SIT4	EAF7	-1	-1	-1	-1	0
SIT4	SOK2	-1	0	-1	0	0
SIT4	GIS1	0	-1	0	1	0
SIT4	YGK3	-1	-1	-1	-1	1
SIT4	MSN4	-1	1	0	0	0
SIT4	TPK3	-1	0	-1	-1	-1
SIT4	TOR1	0	-1	0	1	0
SIT4	WHI2	0	-1	1	0	0
SIT4	TPK1	0	-1	0	0	0
SIT4	TPK2	0	1	0	0	-1
SIT4	GPA2	-1	0	-1	-1	0
SIT4	GAL11	NaN	NaN	NaN	NaN	NaN
SIT4	MSN5	-1	-1	0	-1	-1
SIT4	HOG1	0	-1	0	0	-1
SIT4	UMP1	0	0	0	-1	0
SIT4	SOV1	-1	-1	0	0	0
SIT4	SSN3	1	0	1	1	-1
SIT4	MCK1	1	0	0	1	-1
SIT4	YAK1	-1	-1	0	0	1
SIT4	PSR1	-1	-1	0	0	-1
SIT4	MSC1	-1	0	-1	-1	-1
SIT4	PSR2	0	-1	0	0	1
SIT4	RIM11	-1	0	-1	-1	-1
RGS2	RAS2	0	0	1	0	1
RGS2	SNF1	-1	1	1	1	0
RGS2	MSN2	0	1	0	0	1
RGS2	MSN2MSN4	0	1	1	1	1
RGS2	RIM15	-1	0	1	1	1
RGS2	BMH2	-1	-1	-1	-1	-1
RGS2	SCH9	-1	-1	-1	1	-1
RGS2	EAF7	-1	-1	0	-1	0
RGS2	SOK2	-1	0	0	0	0
RGS2	GIS1	0	0	0	1	0
RGS2	YGK3	-1	1	1	0	0
RGS2	MSN4	-1	0	0	0	-1
RGS2	TPK3	1	1	1	0	0
RGS2	TOR1	-1	0	0	-1	-1
RGS2	WHI2	0	0	1	1	0
RGS2	TPK1	-1	0	0	0	-1
RGS2	TPK2	0	0	0	0	0
RGS2	GPA2	-1	1	-1	-1	0
RGS2	GAL11	1	1	1	1	0
RGS2	MSN5	-1	0	1	0	0
RGS2	HOG1	1	0	1	0	0
RGS2	UMP1	0	0	0	0	0
RGS2	SOV1	1	0	0	0	1
RGS2	SSN3	-1	-1	-1	-1	0
RGS2	MCK1	0	1	1	1	1
RGS2	YAK1	0	0	0	0	0
RGS2	PSR1	-1	-1	0	0	0
RGS2	MSC1	0	1	0	1	1
RGS2	PSR2	0	0	0	0	0
RGS2	RIM11	-1	-1	-1	-1	-1
RIM15	RAS2	0	0	1	0	1
RIM15	SNF1	0	-1	0	-1	-1
RIM15	MSN2	0	0	0	0	0
RIM15	MSN2MSN4	0	0	1	1	0
RIM15	RIM15	NaN	NaN	NaN	NaN	NaN
RIM15	BMH2	0	1	1	0	1
RIM15	SCH9	1	1	0	1	1
RIM15	EAF7	-1	-1	-1	-1	0
RIM15	SOK2	-1	0	-1	-1	-1
RIM15	GIS1	0	0	-1	0	0
RIM15	YGK3	-1	0	-1	-1	-1
RIM15	MSN4	-1	0	0	0	-1
RIM15	TPK3	-1	1	-1	-1	0
RIM15	TOR1	-1	0	0	-1	-1
RIM15	WHI2	0	0	1	0	0
RIM15	TPK1	-1	0	0	0	-1
RIM15	TPK2	0	0	0	0	0
RIM15	GPA2	1	1	1	-1	1
RIM15	GAL11	NaN	NaN	NaN	NaN	NaN
RIM15	MSN5	0	0	0	-1	0
RIM15	HOG1	0	0	0	0	0
RIM15	UMP1	0	0	0	1	0
RIM15	SOV1	-1	-1	0	0	-1
RIM15	SSN3	-1	-1	-1	1	0
RIM15	MCK1	0	1	1	0	1
RIM15	YAK1	0	0	0	0	0
RIM15	PSR1	-1	0	0	0	0
RIM15	MSC1	1	1	1	0	1
RIM15	PSR2	0	0	0	0	0
RIM15	RIM11	-1	1	-1	-1	-1
PPG1	RAS2	-1	-1	1	0	1
PPG1	SNF1	-1	0	0	1	1
PPG1	MSN2	0	0	1	1	1
PPG1	MSN2MSN4	1	1	1	1	1
PPG1	RIM15	1	1	0	1	0
PPG1	BMH2	-1	-1	-1	0	0
PPG1	SCH9	0	0	1	-1	0
PPG1	EAF7	0	0	0	1	0
PPG1	SOK2	0	0	0	0	0
PPG1	GIS1	0	-1	-1	1	-1
PPG1	YGK3	-1	-1	-1	0	-1
PPG1	MSN4	-1	-1	0	0	-1
PPG1	TPK3	-1	-1	0	1	0
PPG1	TOR1	0	0	1	0	0
PPG1	WHI2	0	-1	0	1	1
PPG1	TPK1	0	0	1	0	1
PPG1	TPK2	0	0	-1	0	0
PPG1	GPA2	0	0	0	1	0
PPG1	GAL11	1	1	1	1	1
PPG1	MSN5	-1	1	0	0	1
PPG1	HOG1	1	0	0	0	1
PPG1	UMP1	0	1	0	0	0
PPG1	SOV1	-1	-1	-1	0	0
PPG1	SSN3	0	0	0	1	0
PPG1	MCK1	0	0	1	1	1
PPG1	YAK1	-1	1	0	1	0
PPG1	PSR1	-1	-1	-1	1	-1
PPG1	MSC1	0	0	0	-1	1
PPG1	PSR2	-1	-1	-1	1	-1
PPG1	RIM11	-1	0	0	0	-1
BCY1	RAS2	0	0	1	1	1
BCY1	SNF1	0	1	1	1	1
BCY1	MSN2	1	1	0	1	1
BCY1	MSN2MSN4	1	1	1	1	1
BCY1	RIM15	0	0	1	1	1
BCY1	BMH2	0	0	1	0	1
BCY1	SCH9	1	1	0	0	1
BCY1	EAF7	1	0	1	1	1
BCY1	SOK2	0	1	1	0	1
BCY1	GIS1	1	0	0	1	1
BCY1	YGK3	0	0	0	0	1
BCY1	MSN4	0	0	0	-1	0
BCY1	TPK3	0	0	-1	-1	1
BCY1	TOR1	0	0	0	-1	1
BCY1	WHI2	1	1	1	1	1
BCY1	TPK1	0	0	0	0	0
BCY1	TPK2	1	1	0	0	1
BCY1	GPA2	0	0	1	-1	1
BCY1	GAL11	1	1	1	1	0
BCY1	MSN5	0	0	0	0	1
BCY1	HOG1	1	0	1	1	1
BCY1	UMP1	1	0	1	0	-1
BCY1	SOV1	0	0	0	0	1
BCY1	SSN3	0	1	-1	0	-1
BCY1	MCK1	1	1	1	1	1
BCY1	YAK1	0	1	0	1	1
BCY1	PSR1	0	0	0	1	-1
BCY1	MSC1	1	1	1	1	1
BCY1	PSR2	0	0	0	0	0
BCY1	RIM11	0	0	-1	0	0

## Sheet: D - AUC
	AUC - KCL	AUC - Diamide
MSN5	4.5326	5.132
TOR2	3.1832	2.3147
CYR1	3.5195	2.233
RAS1	4.2299	1.3793
RTG2	4.259	1.6633
MSC1	3.3247	2.3409
TAZ1	2.7031	2.0097
MIG1	2.2345	2.1356
MRK1	2.2491	1.6269
SDS3	3.9204	1.434
SSK1	4.7702	2.7149
GCN4	6.1012	2.6292
RLM1	2.1447	2.1108
MKS1	4.167	2.8935
NGR1	4.0186	2.4252
MCK1	2.4951	0.98165
MDM12	2.5485	1.8918
MTL1	4.2173	2.5654
ELP4	4.6251	3.8388
IRA2	0.82677	0.3663
HAP3	4.5961	2.964
REG1	2.3504	1.6775
RPI1	3.3743	2.5354
RAD24	3.3675	2.158
UBI4	3.7583	1.8964
YAK1	4.4429	3.8794
DMA2	3.9883	2.5415
TPK2	2.3882	2.3611
PDE1	1.2171	0.30412
EAF7	3.3679	3.1538
ERM6	2.9654	1.6799
UBP3	2.5654	1.8733
SKN7	4.2935	2.8058
WHI2	2.615	1.8058
RCK2	2.1913	2.6354
MED7	3.3171	3.7001
PDE2	0.71286	0.38646
MSN4	2.3382	2.0375
GCN5	1.742	1.0145
MSN2	3.1494	2.2752
SOD2	2.8982	1.9588
PSR1	1.3342	1.6316
HSP104	3.5965	2.9451
KAP123	3.1064	2.9079
ATP10	4.1542	3.2912
ELP6	2.9124	NaN
PBS2	2.1053	2.1882
SSK2	4.7143	2.3638
SIT4	3.0751	3.8012
RGS2	2.9501	1.6779
RIM15	3.2676	2.1376
PPG1	5.395	2.9214
RAS2	5.2013	6.2475
SNF1	0.83438	NaN
MSN2MSN4	NaN	NaN
BMH2	5.617	3.994
SCH9	1.4903	0.99472
SOK2	6.0138	4.8972
GIS1	1.6905	1.0262
YGK3	NaN	NaN
TPK3	5.6702	5.2783
TOR1	2.206	NaN
TPK1	4.5313	3.9671
GPA2	5.0338	4.843
GAL11	NaN	NaN
HOG1	2.2364	2.5376
UMP1	3.0124	NaN
SOV1	1.0392	1.2203
PSR2	4.453	3.8632

## Sheet: E - Single mutants 
	Osmotic stress	Redox stress	Heat stress	Diauxic shift	Log phase
MSN5	4783.5	3883.5	443.75	485	87.5
TOR2	8925	11818	6946	2292	520
CYR1	8967	9642.5	4424	1951.5	501
RAS1	14566.2	17979.5	6036.25	2121	1754
RTG2	7831	8579.5	3734.75	1392	536.5
MSC1	11065	11286.2	7298.75	2183	3130.5
TAZ1	3445.25	6519.5	1055.25	338	229.5
MIG1	5571.25	6405.75	2163.5	823	123
MRK1	5163	7927.5	1969	669	183
SDS3	8042.25	8360.75	3394.25	1544	541.25
SSK1	5951	6307	1859	342	176.5
GCN4	6192	2787.5	2598	726.75	592
RLM1	7334.75	9066	3657.5	710	185
MKS1	8360	13026	8327	2637	1309
NGR1	8267.75	9753	5584	1630	375
MCK1	3613	1566	340	226	42.5
MDM12	4079.5	4084	3568.5	1269	1060.5
MTL1	8508	8146	4924	1382	206
ELP4	11941.8	12596.2	8279.75	3883	1498.25
IRA2	2099.5	36.5	258	100	169.5
HAP3	7597	7436	4179.25	650	404
REG1	7027	7522.25	3257.5	1778	684.25
RPI1	6790	7140.25	4070	1205	208
RAD24	8721.25	9822.25	5312.5	2021	608.5
UBI4	8158	9625	6001	560	541
YAK1	6774.25	6457	3355.5	568	258.5
DMA2	7124	8744	5192	1653	340
TPK2	3394.75	6299	2343	1475.5	200
PDE1	1659	56	267	285	105.5
EAF7	11135	10930.5	8143	1542	1265
ERM6	8106.5	8692.5	5142.5	1946	358.5
UBP3	7515	8656.75	4247.75	1759	931.75
SKN7	6359	8360	4329.5	1261.5	293
WHI2	3502.5	6406.5	889.5	245	137
RCK2	10386	10002	5565.5	1933	375.5
MED7	8706.5	6734.25	3257.75	1827	239.5
PDE2	1683.5	78	620.5	235	80
MSN4	7268	8224.75	3370.25	494	209.5
GCN5	2188	56.75	165.5	259	78.5
MSN2	4884	5771.5	1321.5	828	110.5
SOD2	5927.5	7845	1934.5	510	457.5
PSR1	7795.25	10241.5	5185.25	1832	299
HSP104	7924.75	8912.75	3817.25	1683	308.75
KAP123	8365.25	9083	3676	1377	480.5
ATP10	7993	8550.75	4286.75	745	631.5
ELP6	11119	10977	9012.5	3559	1641
PBS2	2582	7605.5	2079.75	769	156.25
SSK2	7053.5	7812.75	2198	798	162.5
SIT4	7180	9301.25	3676.5	1501	323.5
RGS2	4585	7676.5	3291.5	1143	148
RIM15	5542	7484	3051.5	578	180.5
PPG1	10769.5	13240.8	9126.75	1896	1639.25
RAS2	5615.5	5760.25	10778.5	NaN	4115
SNF1	6209	3356.75	1631.5	464	95.5
MSN2MSN4	2457.5	1502	120	199	51
BMH2	14542.2	16054	10015	2333.5	1714.5
SCH9	14592	11323.2	4016	1215	727.25
SOK2	11041	11562	11280.5	NaN	3419
GIS1	5847.75	8248.75	4385.25	652	207.5
YGK3	7317.5	8477	3959	1753.5	266
TPK3	8144.25	9846.5	5513.75	NaN	1790.25
TOR1	6858.5	3848	2269	1790	241
TPK1	4575.5	3810.5	2002.75	698.5	239.25
GPA2	8988.5	8190.5	8511.25	NaN	3835
GAL11	525	659	582	1949.75	172
HOG1	1213	5280.25	1452	750	185
UMP1	3208.25	5518.25	2088.75	684.5	541.25
SOV1	6463	8139	3838	565	375
PSR2	5295	7209.25	2796.25	794	207.75

## Sheet: Legend
Full datasets:
A - Hsp12-GFP levels of double mutant strains under three stress and two growth conditions
B - Genetic interaction values of double mutant strains under three stress and two growth conditions
C - Epistasis values of double mutant strains under three stress and two growth conditions (0- No epistasis, -1-Epistasis of mutant1, 1-Epistasis of mutant2)
D - AUC values (Methods) of single mutants in two conditions
E - Hsp12-GFP levels of single mutant strains under three stress and two growth conditions (Figure 1)
