# Supplementary material for: Condition-specific genetic interaction maps reveal crosstalk between the cAMP/PKA and the HOG MAPK pathways in the activation of the general stress response
Source: Mol Syst Biol. 2015 Oct 7;11(10):829. doi: 10.15252/msb.20156451 (PMC4631200; doi:10.15252/msb.20156451)
Supplement: Supplementary file 5 — Table EV4 [file msb0011-0829-sd5.xlsx]

## Sheet: EV4
From	To	Literature	Data	Comments
Msn2/4	Hsp12	Martínez-Pastor, M. T., Marchler, G., Schüller, C., Marchler-Bauer, A., Ruis, H., & Estruch, F. (1996). The Saccharomyces cerevisiae zinc finger proteins Msn2p and Msn4p are required for transcriptional induction through the stress response element (STRE). The EMBO Journal, 15(9), 2227–35. Sadeh, A., Movshovich, N., Volokh, M., Gheber, L., & Aharoni, A. (2011). Fine-tuning of the Msn2/4-mediated …	Figure 1 - SKO effects
Sok2	Hsp12	Brauer MJ, Saldanha AJ, Dolinski K, Botstein D. Homeostatic Adjustment and Metabolic Remodeling in Glucose-limited Yeast Cultures. Fox T, ed. Molecular Biology of the Cell. 2005;16(5):2503-2517. doi:10.1091/mbc.E04-11-0968.	Figure 1 - SKO effects Positive interaction of Sok2 with Msn2	Repression of Hsp12 in the presence of glucose (the specificity to glucose maybe due to decrease in expression of SOK2 in diauxic shift - see Ref)
PKA	Sok2	Shenhar, G., & Kassir, Y. (2001). A positive regulator of mitosis, Sok2, functions as a negative regulator of meiosis in Saccharomyces cerevisiae. Molecular and Cellular Biology, 21(5), 1603–12. doi:10.1128/MCB.21.5.1603-1612.2001
PKA	Msn2/4	Görner, W., Durchschlag, E., Martinez-Pastor, M. T., Estruch, F., Ammerer, G., Hamilton, B., … Schüller, C. (1998). Nuclear localization of the C2H2 zinc finger protein Msn2p is regulated by stress and protein kinase A activity. Genes & Development, 12(4), 586–97. Smith, A., Ward, M. P., & Garrett, S. (1998). Yeast PKA represses Msn2p/Msn4p-dependent gene expression to regulate growth, stress res…	Figure 2 - Localization analysis Epistasis of Msn2 over Ras2
Pde1/2	cAMP	Nikawa, J., Sass, P., & Wigler, M. (1987). Cloning and characterization of the low-affinity cyclic AMP phosphodiesterase gene of Saccharomyces cerevisiae. Molecular and Cellular Biology, 7(10), 3629–36. Sass, P., Field, J., Nikawa, J., Toda, T., & Wigler, M. (1986). Cloning and characterization of the high-affinity cAMP phosphodiesterase of Saccharomyces cerevisiae. Proceedings of the National Ac…	Figure 1 - SKO effects Figure 2 - Localization analysis Epistasis of of Pde2 over Ras2 in heat and growth conditions
Cyr1	cAMP	Kataoka, T., Broek, D., & Wigler, M. (1985). DNA sequence and characterization of the S. cerevisiae gene encoding adenylate cyclase. Cell, 43(2 Pt 1), 493–505.
Ras2	Cyr1	Broek, D., Samiy, N., Fasano, O., Fujiyama, A., Tamanoi, F., Northup, J., & Wigler, M. (1985). Differential activation of yeast adenylate cyclase by wild-type and mutant RAS proteins. Cell, 41(3), 763–9.	Figure 1 - SKO effects Figure 2 - Localization analysis
Gpa2	Cyr1	Colombo, S., Ma, P., Cauwenberg, L., Winderickx, J., Crauwels, M., Teunissen, A., … Thevelein, J. M. (1998). Involvement of distinct G-proteins, Gpa2 and Ras, in glucose- and intracellular acidification-induced cAMP signalling in the yeast Saccharomyces cerevisiae. The EMBO Journal, 17(12), 3326–41. doi:10.1093/emboj/17.12.3326	Figure 1 - SKO effects Figure 2 - Localization analysis
Ira2	Ras2	Tanaka, K., Nakafuku, M., Satoh, T., Marshall, M. S., Gibbs, J. B., Matsumoto, K., … Toh-e, A. (1990). S. cerevisiae genes IRA1 and IRA2 encode proteins that may be functionally equivalent to mammalian ras GTPase activating protein. Cell, 60(5), 803–7.	Figure 1 - SKO effects Figure 2 - Localization analysis Epistasis of Ras2 over Ira2 in heat and growth conditions
Whi2	Ras2	Leadsham, J. E., Miller, K., Ayscough, K. R., Colombo, S., Martegani, E., Sudbery, P., & Gourlay, C. W. (2009). Whi2p links nutritional sensing to actin-dependent Ras-cAMP-PKA regulation and apoptosis in yeast. Journal of Cell Science, 122(Pt 5), 706–15. doi:10.1242/jcs.042424	Figure 1 - SKO effects Figure 2 - Localization analysis Epistasis of Ras2 over Whi2 in heat and growth conditions
Rgs2	Gpa2	Versele, M., de Winde, J. H., & Thevelein, J. M. (1999). A novel regulator of G protein signalling in yeast, Rgs2, downregulates glucose-activation of the cAMP pathway through direct inhibition of Gpa2. The EMBO Journal, 18(20), 5577–91. doi:10.1093/emboj/18.20.5577	Figure 1 - SKO effects	Our data (epistasis of Rgs2 over Gpa2) suggests additional role for Rgs2 in the activation of Hsp12-GFP.

## Sheet: Legend
Details for the reconstruction of the cAMP/PKA pathway (Figure 5B)
