# Supplementary material for: Condition-specific genetic interaction maps reveal crosstalk between the cAMP/PKA and the HOG MAPK pathways in the activation of the general stress response
Source: Mol Syst Biol. 2015 Oct 7;11(10):829. doi: 10.15252/msb.20156451 (PMC4631200; doi:10.15252/msb.20156451)
Supplement: Supplementary file 6 — Table EV5 [file msb0011-0829-sd6.xlsx]

## Sheet: EV5
From	To	Literature	Data	Comments
Msn2/4	Hsp12	Martínez-Pastor, M. T., Marchler, G., Schüller, C., Marchler-Bauer, A., Ruis, H., & Estruch, F. (1996). The Saccharomyces cerevisiae zinc finger proteins Msn2p and Msn4p are required for transcriptional induction through the stress response element (STRE). The EMBO Journal, 15(9), 2227–35. Sadeh, A., Movshovich, N., Volokh, M., Gheber, L., & Aharoni, A. (2011). Fine-tuning of the Msn2/4-mediated …	Figure 1 - SKO effects
Sok2	Hsp12	Brauer MJ, Saldanha AJ, Dolinski K, Botstein D. Homeostatic Adjustment and Metabolic Remodeling in Glucose-limited Yeast Cultures. Fox T, ed. Molecular Biology of the Cell. 2005;16(5):2503-2517. doi:10.1091/mbc.E04-11-0968.	Figure 1 - SKO effects Positive interaction of Sok2 with Msn2	Repression of Hsp12 in the presence of glucose (the specificity to glucose maybe due to decrease in expression of SOK2 in diauxic shift - see Ref)
PKA	Sok2	Shenhar, G., & Kassir, Y. (2001). A positive regulator of mitosis, Sok2, functions as a negative regulator of meiosis in Saccharomyces cerevisiae. Molecular and Cellular Biology, 21(5), 1603–12. doi:10.1128/MCB.21.5.1603-1612.2001
PKA	Msn2/4	Görner, W., Durchschlag, E., Martinez-Pastor, M. T., Estruch, F., Ammerer, G., Hamilton, B., … Schüller, C. (1998). Nuclear localization of the C2H2 zinc finger protein Msn2p is regulated by stress and protein kinase A activity. Genes & Development, 12(4), 586–97. Smith, A., Ward, M. P., & Garrett, S. (1998). Yeast PKA represses Msn2p/Msn4p-dependent gene expression to regulate growth, stress res…	Figure 2 - Localization analysis Epistasis of Msn2 over Ras2
Pde2	PKA	Sass, P., Field, J., Nikawa, J., Toda, T., & Wigler, M. (1986). Cloning and characterization of the high-affinity cAMP phosphodiesterase of Saccharomyces cerevisiae. Proceedings of the National Academy of Sciences of the United States of America, 83(24), 9303–7.	Figure 1 - SKO effects Figure 2 - Localization analysis	Effect is through hydrolysis of cAMP
Ras2	PKA	Broek, D., Samiy, N., Fasano, O., Fujiyama, A., Tamanoi, F., Northup, J., & Wigler, M. (1985). Differential activation of yeast adenylate cyclase by wild-type and mutant RAS proteins. Cell, 41(3), 763–9.	Figure 2 - Localization analysis	Effect is through activation of the adenylate cyclase
Ras1	PKA	Broek, D., Samiy, N., Fasano, O., Fujiyama, A., Tamanoi, F., Northup, J., & Wigler, M. (1985). Differential activation of yeast adenylate cyclase by wild-type and mutant RAS proteins. Cell, 41(3), 763–9.	Figure 2 - Strong Msn2/4 independent effect of Ras1	Effect is through activation of the adenylate cyclase, this effect is negligible compared to the effect of Ras2
Ira2	Ras1/2	Tanaka, K., Nakafuku, M., Satoh, T., Marshall, M. S., Gibbs, J. B., Matsumoto, K., … Toh-e, A. (1990). S. cerevisiae genes IRA1 and IRA2 encode proteins that may be functionally equivalent to mammalian ras GTPase activating protein. Cell, 60(5), 803–7.	Figure 1 - SKO effects Figure 2 - Localization analysis
Sko1	Hsp12	Capaldi, A. P., Kaplan, T., Liu, Y., Habib, N., Regev, A., Friedman, N., & O’Shea, E. K. (2008). Structure and function of a transcriptional network activated by the MAPK Hog1. Nat Genet, 40(11), 1300–1306. Proft, M., & Struhl, K. (2002). Hog1 Kinase Converts the Sko1-Cyc8-Tup1 Repressor Complex into an Activator that Recruits SAGA and SWI/SNF in Response to Osmotic Stress. Molecular Cell, 9(6), …	Figure 5c - Hog pathway SKO effects
Hot1	Hsp12	Capaldi, A. P., Kaplan, T., Liu, Y., Habib, N., Regev, A., Friedman, N., & O’Shea, E. K. (2008). Structure and function of a transcriptional network activated by the MAPK Hog1. Nat Genet, 40(11), 1300–1306.	Figure 5c - Hog pathway SKO effects
Hog1	Sko1	Proft, M., & Struhl, K. (2002). Hog1 Kinase Converts the Sko1-Cyc8-Tup1 Repressor Complex into an Activator that Recruits SAGA and SWI/SNF in Response to Osmotic Stress. Molecular Cell, 9(6), 1307–1317. doi:10.1016/S1097-2765(02)00557-9	Figure 5c - Sko1 dependent effects of Hog1 Epistasis of Ssn3 over Hog1 and Pbs2
Ssn3	Hsp12	Green, S. R., & Johnson, A. D. (2004). Promoter-dependent roles for the Srb10 cyclin-dependent kinase and the Hda1 deacetylase in Tup1-mediated repression in Saccharomyces cerevisiae. Molecular Biology of the Cell, 15(9), 4191–202. doi:10.1091/mbc.E04-05-0412 Sadeh, A., Movshovich, N., Volokh, M., Gheber, L., & Aharoni, A. (2011). Fine-tuning of the Msn2/4-mediated yeast stress responses as revea…	Figure 1 - SKO effects
Tup1	Hsp12	Green, S. R., & Johnson, A. D. (2004). Promoter-dependent roles for the Srb10 cyclin-dependent kinase and the Hda1 deacetylase in Tup1-mediated repression in Saccharomyces cerevisiae. Molecular Biology of the Cell, 15(9), 4191–202. doi:10.1091/mbc.E04-05-0412
PKA	Ssn3	Chang, Y.-W., Howard, S. C., & Herman, P. K. (2004). The Ras/PKA signaling pathway directly targets the Srb9 protein, a component of the general RNA polymerase II transcription apparatus. Molecular Cell, 15(1), 107–16. doi:10.1016/j.molcel.2004.05.021
PKA	Sko1	Proft, M. et al. Regulation of the Sko1 transcriptional repressor by the Hog1 MAP kinase in response to osmotic stress. EMBO J. 20, 1123–33 (2001)	Epistasis of Ras2 and Gpa2 over Hog1
Pbs2	Hog1	Brewster, J. L., de Valoir, T., Dwyer, N. D., Winter, E., & Gustin, M. C. (1993). An osmosensing signal transduction pathway in yeast. Science (New York, N.Y.), 259(5102), 1760–3.	Epistasis of Hog1 over Pbs2
Ssn3	Msn2/4	Bose, S., Dutko, J. A., & Zitomer, R. S. (2005). Genetic factors that regulate the attenuation of the general stress response of yeast. Genetics, 169(3), 1215–26. doi:10.1534/genetics.104.034603
Hog1	Msn2/4	Capaldi, A. P., Kaplan, T., Liu, Y., Habib, N., Regev, A., Friedman, N., & O’Shea, E. K. (2008). Structure and function of a transcriptional network activated by the MAPK Hog1. Nat Genet, 40(11), 1300–1306.	Figure 5c - Sko1 independent Hog1 dependent effects
Hog1	Hsp12	De Nadal, E., Zapater, M., Alepuz, P. M., Sumoy, L., Mas, G., & Posas, F. (2004). The MAPK Hog1 recruits Rpd3 histone deacetylase to activate osmoresponsive genes. Nature, 427(6972), 370–4. doi:10.1038/nature02258 Cook, K. E., & O’Shea, E. K. (2012). Hog1 controls global reallocation of RNA Pol II upon osmotic shock in Saccharomyces cerevisiae. G3 (Bethesda, Md.), 2(9), 1129–36. doi:10.1534/g3.11…	Figure 5c - Sko1 independent Hog1 dependent effects
Ras1	HOG pathway		Epistasis of Hog1 over Ras1 Epistasis of Ras1 over Msn2/4 Epistasis of Ras2 and Gpa2 over Pbs2 Positive interaction of Ras1 ans Sok2 Positive interaction of Ras2 and Ssn3 Negative interaction of Ssn3 and Ras1

## Sheet: Legend
Details for the reconstruction of the of three-way crosstalk (Figure 5F)
